# Supplementary material for: iTRAQ-based comparative proteomic analysis of cells infected with Eimeria tenella sporozoites
Source: Parasite. 2019 Feb 20;26:7. doi: 10.1051/parasite/2019009 (PMC6383524; doi:10.1051/parasite/2019009)
Supplement: Supplementary file 1 — Details list of proteins of BHK cells infected with Eimeria tenella. Details list of 195 proteins differentially expressed in BHK cells infected with Eimeria tenella. [file parasite-26-7-olm.xlsx]

## Sheet: protein information full table
Details list of proteins of BHK cells infected with Eimeria tenella
Accession	Description	Coverage	# Proteins	# Unique Peptides	# Peptides	# PSMs	Control-1/ref	Control-2/ref	Control-3/ref	Experiment-1/ref	Experiment-2/ref	Experiment-3/ref	# AAs	MW [kDa]	calc. pI	Average Experiment/Control	T Test Experiment Vs Control	Genename	Biological Process	Cell Component	Molecular Function	KEGG Pathways
A0A1A6G522	Uncharacterized protein OS=Neotoma lepida GN=A6R68_08424 PE=3 SV=1 - [A0A1A6G522_NEOLE]	11.94	2	1	3	20	0.335308	1.10839	1.51249	0.322484	0.283405	0.213017	268	29.1269	8.47021	0.277014	0.109176	Gapdh	GO:0080090,regulation of primary metabolic process|GO:0019222,regulation of metabolic process|GO:0009167,purine ribonucleoside monophosphate metabolic process|GO:0044281,small molecule metabolic process|GO:0009161,ribonucleoside monophosphate metabolic process|GO:0071840,cellular component organization or biogenesis|GO:0044712,single-organism catabolic process|GO:0044710,single-organism metabolic…	GO:0005856,cytoskeleton|GO:0043234,protein complex|GO:0005829,cytosol|GO:0015630,microtubule cytoskeleton|GO:0032991,macromolecular complex|GO:0043231,intracellular membrane-bounded organelle|GO:0043232,intracellular non-membrane-bounded organelle|GO:0043209,myelin sheath|GO:0005634,nucleus|GO:0044464,cell part|GO:0044444,cytoplasmic part|GO:0005623,cell|GO:0005737,cytoplasm|GO:0043229,intracellu…	GO:0051287,NAD binding|GO:0019899,enzyme binding|GO:0016620,oxidoreductase activity, acting on the aldehyde or oxo group of donors, NAD or NADP as acceptor|GO:0044877,macromolecular complex binding|GO:0005488,binding|GO:1901363,heterocyclic compound binding|GO:1901265,nucleoside phosphate binding|GO:0016491,oxidoreductase activity|GO:0050662,coenzyme binding|GO:0004365,glyceraldehyde-3-phosphate …	mmu01100,Metabolic pathways|mmu04066,HIF-1 signaling pathway|mmu00010,Glycolysis / Gluconeogenesis|mmu01200,Carbon metabolism|mmu05010,Alzheimer's disease|mmu01230,Biosynthesis of amino acids
G3IH42	Suppressor of tumorigenicity protein 7-like protein OS=Cricetulus griseus GN=I79_023122 PE=4 SV=1 - [G3IH42_CRIGR]	2.63	3	1	1	1	0.462987	0.986732	1.51229	0.36979	0.371829	0.491557	419	47.2226	8.41162	0.416331	0.132375	St7l	GO:0045926,negative regulation of growth|GO:0030308,negative regulation of cell growth|GO:0030154,cell differentiation|GO:0051128,regulation of cellular component organization|GO:0050789,regulation of biological process|GO:0044699,single-organism process|GO:0016049,cell growth|GO:0040007,growth|GO:0048869,cellular developmental process|GO:0040008,regulation of growth|GO:0016043,cellular component…	GO:0044425,membrane part|GO:0016021,integral component of membrane|GO:0016020,membrane|GO:0031224,intrinsic component of membrane	0	0
A0A1A6HPL7	Uncharacterized protein (Fragment) OS=Neotoma lepida GN=A6R68_21863 PE=4 SV=1 - [A0A1A6HPL7_NEOLE]	7.66	1	1	2	18	0.503692	0.97016	1.42813	0.391428	0.369555	0.485677	209	22.6696	8.25049	0.429589	0.109762	Eef1a1	GO:0070887,cellular response to chemical stimulus|GO:0070849,response to epidermal growth factor|GO:1901564,organonitrogen compound metabolic process|GO:0044249,cellular biosynthetic process|GO:0034641,cellular nitrogen compound metabolic process|GO:0006807,nitrogen compound metabolic process|GO:0034645,cellular macromolecule biosynthetic process|GO:0042221,response to chemical|GO:1901576,organic…	GO:0098590,plasma membrane region|GO:0015629,actin cytoskeleton|GO:0044421,extracellular region part|GO:0031974,membrane-enclosed lumen|GO:0043229,intracellular organelle|GO:0043228,non-membrane-bounded organelle|GO:0005622,intracellular|GO:0043227,membrane-bounded organelle|GO:0043226,organelle|GO:0005856,cytoskeleton|GO:0001726,ruffle|GO:0042995,cell projection|GO:0070062,extracellular exosome|…	GO:0035639,purine ribonucleoside triphosphate binding|GO:0019899,enzyme binding|GO:0005488,binding|GO:0003676,nucleic acid binding|GO:0043167,ion binding|GO:1901363,heterocyclic compound binding|GO:0001883,purine nucleoside binding|GO:0001882,nucleoside binding|GO:0043168,anion binding|GO:0000049,tRNA binding|GO:0016462,pyrophosphatase activity|GO:0000166,nucleotide binding|GO:0032561,guanyl ribo…	mmu03013,RNA transport|mmu05134,Legionellosis
A0A1A6FV80	Uncharacterized protein OS=Neotoma lepida GN=A6R68_11848 PE=3 SV=1 - [A0A1A6FV80_NEOLE]	1.99	1	1	1	4	0.448644	0.937726	1.49265	0.416495	0.392646	0.441906	503	56.2115	5.65576	0.43454	0.146682	Alb	GO:0009991,response to extracellular stimulus|GO:0065008,regulation of biological quality|GO:0051234,establishment of localization|GO:0060249,anatomical structure homeostasis|GO:0042592,homeostatic process|GO:0065007,biological regulation|GO:0051659,maintenance of mitochondrion location|GO:0051818,disruption of cells of other organism involved in symbiotic interaction|GO:0042594,response to starv…	GO:0043229,intracellular organelle|GO:0043227,membrane-bounded organelle|GO:0043226,organelle|GO:0005737,cytoplasm|GO:0031982,vesicle|GO:0043209,myelin sheath|GO:0005634,nucleus|GO:0072562,blood microparticle|GO:0031988,membrane-bounded vesicle|GO:0032991,macromolecular complex|GO:1903561,extracellular vesicle|GO:0005615,extracellular space|GO:0043234,protein complex|GO:0043230,extracellular orga…	GO:0015643,toxic substance binding|GO:0008144,drug binding|GO:0030170,pyridoxal phosphate binding|GO:0003676,nucleic acid binding|GO:0003677,DNA binding|GO:1901363,heterocyclic compound binding|GO:0043168,anion binding|GO:0043169,cation binding|GO:0051087,chaperone binding|GO:0043167,ion binding|GO:0005504,fatty acid binding|GO:0046872,metal ion binding|GO:0008289,lipid binding|GO:0036094,small m…	0
A0A1A6GDS9	Uncharacterized protein OS=Neotoma lepida GN=A6R68_07053 PE=4 SV=1 - [A0A1A6GDS9_NEOLE]	6.64	1	1	1	4	1.01724	1.10699	0.879307	0.240762	0.652082	0.511452	527	59.6456	8.30908	0.467547	0.0179605	Dclre1c	GO:0000737,DNA catabolic process, endonucleolytic|GO:0033151,V(D)J recombination|GO:0006950,response to stress|GO:0009314,response to radiation|GO:0030154,cell differentiation|GO:0042113,B cell activation|GO:0042592,homeostatic process|GO:0045321,leukocyte activation|GO:0034641,cellular nitrogen compound metabolic process|GO:0006807,nitrogen compound metabolic process|GO:1901360,organic cyclic co…	GO:0043231,intracellular membrane-bounded organelle|GO:0005634,nucleus|GO:0044464,cell part|GO:0005623,cell|GO:0005622,intracellular|GO:0043229,intracellular organelle|GO:0044424,intracellular part|GO:0043227,membrane-bounded organelle|GO:0043226,organelle	GO:0000014,single-stranded DNA endodeoxyribonuclease activity|GO:0008409,5'-3' exonuclease activity|GO:0016787,hydrolase activity|GO:0004536,deoxyribonuclease activity|GO:0004519,endonuclease activity|GO:0004527,exonuclease activity|GO:0004520,endodeoxyribonuclease activity|GO:0016788,hydrolase activity, acting on ester bonds|GO:0004518,nuclease activity|GO:0003824,catalytic activity	mmu03450,Non-homologous end-joining|mmu05340,Primary immunodeficiency
A0A1A6FWW1	Uncharacterized protein OS=Neotoma lepida GN=A6R68_10850 PE=3 SV=1 - [A0A1A6FWW1_NEOLE]	13.67	17	2	6	27	0.616538	1.05037	1.30861	0.537063	0.491362	0.437131	278	30.0679	6.68311	0.492538	0.0691242	Gapdh	GO:0080090,regulation of primary metabolic process|GO:0019222,regulation of metabolic process|GO:0009167,purine ribonucleoside monophosphate metabolic process|GO:0044281,small molecule metabolic process|GO:0009161,ribonucleoside monophosphate metabolic process|GO:0071840,cellular component organization or biogenesis|GO:0044712,single-organism catabolic process|GO:0044710,single-organism metabolic…	GO:0005856,cytoskeleton|GO:0043234,protein complex|GO:0005829,cytosol|GO:0015630,microtubule cytoskeleton|GO:0032991,macromolecular complex|GO:0043231,intracellular membrane-bounded organelle|GO:0043232,intracellular non-membrane-bounded organelle|GO:0043209,myelin sheath|GO:0005634,nucleus|GO:0044464,cell part|GO:0044444,cytoplasmic part|GO:0005623,cell|GO:0005737,cytoplasm|GO:0043229,intracellu…	GO:0051287,NAD binding|GO:0019899,enzyme binding|GO:0016620,oxidoreductase activity, acting on the aldehyde or oxo group of donors, NAD or NADP as acceptor|GO:0044877,macromolecular complex binding|GO:0005488,binding|GO:1901363,heterocyclic compound binding|GO:1901265,nucleoside phosphate binding|GO:0016491,oxidoreductase activity|GO:0050662,coenzyme binding|GO:0004365,glyceraldehyde-3-phosphate …	mmu01100,Metabolic pathways|mmu04066,HIF-1 signaling pathway|mmu00010,Glycolysis / Gluconeogenesis|mmu01200,Carbon metabolism|mmu05010,Alzheimer's disease|mmu01230,Biosynthesis of amino acids
A0A061IJW0	Tubulin alpha-1B chain-like protein OS=Cricetulus griseus GN=H671_1g3613 PE=3 SV=1 - [A0A061IJW0_CRIGR]	6.49	1	1	1	1	0.574577	0.96198	1.43307	0.534785	0.422368	0.528949	154	16.9923	6.40479	0.500434	0.120033	Tuba1b	GO:0022607,cellular component assembly|GO:0006457,protein folding|GO:0070271,protein complex biogenesis|GO:0043933,macromolecular complex subunit organization|GO:0000226,microtubule cytoskeleton organization|GO:0070887,cellular response to chemical stimulus|GO:0034622,cellular macromolecular complex assembly|GO:0071840,cellular component organization or biogenesis|GO:0044267,cellular protein meta…	GO:0043229,intracellular organelle|GO:0043228,non-membrane-bounded organelle|GO:0005874,microtubule|GO:0043226,organelle|GO:0005856,cytoskeleton|GO:0031982,vesicle|GO:0043209,myelin sheath|GO:0043227,membrane-bounded organelle|GO:0031988,membrane-bounded vesicle|GO:0044430,cytoskeletal part|GO:0005737,cytoplasm|GO:0015630,microtubule cytoskeleton|GO:0005881,cytoplasmic microtubule|GO:0032991,macr…	GO:0005200,structural constituent of cytoskeleton|GO:0044389,ubiquitin-like protein ligase binding|GO:0035639,purine ribonucleoside triphosphate binding|GO:0019899,enzyme binding|GO:0005488,binding|GO:0003676,nucleic acid binding|GO:0000166,nucleotide binding|GO:1901363,heterocyclic compound binding|GO:0001883,purine nucleoside binding|GO:0001882,nucleoside binding|GO:0043168,anion binding|GO:001…	mmu04540,Gap junction|mmu04210,Apoptosis|mmu04145,Phagosome
A0A061ILY7	Collagen alpha-1(XXVII) chain-like protein OS=Cricetulus griseus GN=H671_1g2799 PE=4 SV=1 - [A0A061ILY7_CRIGR]	3.1	1	1	1	1	0.753063	1.14746	1.08826	0.697267	0.417179	0.40525	580	64.7667	8.22119	0.508465	0.0345454	Col24a1	GO:0032502,developmental process|GO:0002376,immune system process|GO:0048856,anatomical structure development|GO:0044707,single-multicellular organism process|GO:0009987,cellular process|GO:0048869,cellular developmental process|GO:0032501,multicellular organismal process|GO:0030154,cell differentiation|GO:0044767,single-organism developmental process|GO:0002244,hematopoietic progenitor cell diff…	GO:0043234,protein complex|GO:0032991,macromolecular complex|GO:0005581,collagen trimer|GO:0005578,proteinaceous extracellular matrix|GO:0005576,extracellular region|GO:0031012,extracellular matrix|GO:0044421,extracellular region part	GO:0005201,extracellular matrix structural constituent|GO:0005198,structural molecule activity	mmu04974,Protein digestion and absorption
A0A061I5U1	Heat shock-related protein 2 OS=Cricetulus griseus GN=H671_5g14782 PE=3 SV=1 - [A0A061I5U1_CRIGR]	22.56	7	1	17	220	0.625343	0.984658	1.36414	0.500593	0.522884	0.555597	634	69.5977	5.75732	0.530934	0.0953767	Hspa2	GO:0090084,negative regulation of inclusion body assembly|GO:0019220,regulation of phosphate metabolic process|GO:0080090,regulation of primary metabolic process|GO:0019222,regulation of metabolic process|GO:0000086,G2/M transition of mitotic cell cycle|GO:0051049,regulation of transport|GO:1901894,regulation of calcium-transporting ATPase activity|GO:1901896,positive regulation of calcium-transp…	GO:0044421,extracellular region part|GO:0005886,plasma membrane|GO:0031974,membrane-enclosed lumen|GO:0043229,intracellular organelle|GO:0043228,non-membrane-bounded organelle|GO:0034702,ion channel complex|GO:0034703,cation channel complex|GO:0000228,nuclear chromosome|GO:0043227,membrane-bounded organelle|GO:0043226,organelle|GO:0031224,intrinsic component of membrane|GO:0005737,cytoplasm|GO:00…	GO:0035639,purine ribonucleoside triphosphate binding|GO:0019899,enzyme binding|GO:0005488,binding|GO:0043167,ion binding|GO:1901363,heterocyclic compound binding|GO:1901265,nucleoside phosphate binding|GO:0001882,nucleoside binding|GO:0043168,anion binding|GO:0051082,unfolded protein binding|GO:0000166,nucleotide binding|GO:0001883,purine nucleoside binding|GO:0032549,ribonucleoside binding|GO:0…	mmu05164,Influenza A|mmu04010,MAPK signaling pathway|mmu05162,Measles|mmu05145,Toxoplasmosis|mmu05169,Epstein-Barr virus infection|mmu04915,Estrogen signaling pathway|mmu04141,Protein processing in endoplasmic reticulum|mmu04612,Antigen processing and presentation|mmu04144,Endocytosis|mmu04213,Longevity regulating pathway - multiple species|mmu03040,Spliceosome|mmu05134,Legionellosis
A0A061I0Q6	Histone H3.1-like protein OS=Cricetulus griseus GN=H671_xg20207 PE=3 SV=1 - [A0A061I0Q6_CRIGR]	9.56	5	1	2	4	0.60663	0.962513	1.39559	0.515403	0.520971	0.549467	136	15.5144	10.9897	0.534902	0.11444	Hist1h3a	GO:0080090,regulation of primary metabolic process|GO:0019222,regulation of metabolic process|GO:0051262,protein tetramerization|GO:1901362,organic cyclic compound biosynthetic process|GO:0071840,cellular component organization or biogenesis|GO:0010605,negative regulation of macromolecule metabolic process|GO:0040029,regulation of gene expression, epigenetic|GO:0016458,gene silencing|GO:0048519,n…	GO:0031974,membrane-enclosed lumen|GO:0044815,DNA packaging complex|GO:0043229,intracellular organelle|GO:0043228,non-membrane-bounded organelle|GO:0000785,chromatin|GO:0000786,nucleosome|GO:0000788,nuclear nucleosome|GO:0000228,nuclear chromosome|GO:0043227,membrane-bounded organelle|GO:0043226,organelle|GO:0070062,extracellular exosome|GO:0031981,nuclear lumen|GO:0005634,nucleus|GO:0016020,memb…	GO:0042393,histone binding|GO:0005515,protein binding|GO:0097159,organic cyclic compound binding|GO:0005488,binding|GO:0003676,nucleic acid binding|GO:0003677,DNA binding|GO:0046983,protein dimerization activity|GO:0046982,protein heterodimerization activity|GO:1901363,heterocyclic compound binding	mmu05322,Systemic lupus erythematosus|mmu05202,Transcriptional misregulation in cancer|mmu05034,Alcoholism
G3ICC2	BAG family molecular chaperone regulator 3 OS=Cricetulus griseus GN=I79_021315 PE=4 SV=1 - [G3ICC2_CRIGR]	16.64	3	1	11	27	0.972993	1.00675	1.0212	0.515151	0.529422	0.572125	571	61.0737	6.96143	0.538728	3.2195e-05	Bag4	GO:0033157,regulation of intracellular protein transport|GO:0044238,primary metabolic process|GO:0019220,regulation of phosphate metabolic process|GO:0080090,regulation of primary metabolic process|GO:0019222,regulation of metabolic process|GO:0051049,regulation of transport|GO:0032386,regulation of intracellular transport|GO:0048584,positive regulation of response to stimulus|GO:0048583,regulati…	GO:0005737,cytoplasm|GO:0005829,cytosol|GO:0043231,intracellular membrane-bounded organelle|GO:0005634,nucleus|GO:0016020,membrane|GO:0044464,cell part|GO:0044444,cytoplasmic part|GO:0005623,cell|GO:0005622,intracellular|GO:0043229,intracellular organelle|GO:0071944,cell periphery|GO:0005886,plasma membrane|GO:0044424,intracellular part|GO:0043227,membrane-bounded organelle|GO:0043226,organelle	GO:0031625,ubiquitin protein ligase binding|GO:0044389,ubiquitin-like protein ligase binding|GO:0005515,protein binding|GO:0097159,organic cyclic compound binding|GO:0044822,poly(A) RNA binding|GO:0051087,chaperone binding|GO:0019899,enzyme binding|GO:0003723,RNA binding|GO:0003676,nucleic acid binding|GO:1901363,heterocyclic compound binding|GO:0005488,binding	mmu04668,TNF signaling pathway
A0A1A6H3D1	Uncharacterized protein OS=Neotoma lepida GN=A6R68_12524 PE=3 SV=1 - [A0A1A6H3D1_NEOLE]	22.73	1	1	3	15	0.981043	0.991155	1.02596	0.578835	0.557186	0.524612	198	21.7734	7.95752	0.553885	2.81122e-05	Gstp1	GO:2001234,negative regulation of apoptotic signaling pathway|GO:2001236,regulation of extrinsic apoptotic signaling pathway|GO:2001237,negative regulation of extrinsic apoptotic signaling pathway|GO:0019220,regulation of phosphate metabolic process|GO:0080090,regulation of primary metabolic process|GO:0019222,regulation of metabolic process|GO:2001233,regulation of apoptotic signaling pathway|GO…	GO:0044421,extracellular region part|GO:0043229,intracellular organelle|GO:0071944,cell periphery|GO:0043227,membrane-bounded organelle|GO:0043226,organelle|GO:0005737,cytoplasm|GO:0031982,vesicle|GO:0005615,extracellular space|GO:0005634,nucleus|GO:0016020,membrane|GO:0005739,mitochondrion|GO:0031988,membrane-bounded vesicle|GO:0005886,plasma membrane|GO:0032991,macromolecular complex|GO:1903561…	GO:1901681,sulfur compound binding|GO:0008432,JUN kinase binding|GO:0004364,glutathione transferase activity|GO:0019207,kinase regulator activity|GO:0019900,kinase binding|GO:0003824,catalytic activity|GO:0019901,protein kinase binding|GO:0030234,enzyme regulator activity|GO:0019899,enzyme binding|GO:0008144,drug binding|GO:0035730,S-nitrosoglutathione binding|GO:0016765,transferase activity, tra…	mmu00980,Metabolism of xenobiotics by cytochrome P450|mmu00982,Drug metabolism - cytochrome P450|mmu05204,Chemical carcinogenesis|mmu00480,Glutathione metabolism|mmu05215,Prostate cancer
Q002B5	2-(3-amino-3-carboxypropyl)histidine synthase subunit 2 OS=Cricetulus griseus GN=DPH2 PE=2 SV=1 - [DPH2_CRIGR]	5.11	2	1	2	3	1.33021	1.09204	0.60606	0.63419	0.594453	0.455743	489	52.0386	5.19873	0.556212	0.111234	Mgat4b	GO:0044249,cellular biosynthetic process|GO:0034645,cellular macromolecule biosynthetic process|GO:0009100,glycoprotein metabolic process|GO:0009101,glycoprotein biosynthetic process|GO:0044699,single-organism process|GO:0044267,cellular protein metabolic process|GO:0044710,single-organism metabolic process|GO:0044260,cellular macromolecule metabolic process|GO:0006487,protein N-linked glycosylat…	GO:0043229,intracellular organelle|GO:0005622,intracellular|GO:0043227,membrane-bounded organelle|GO:0043226,organelle|GO:0031224,intrinsic component of membrane|GO:0005737,cytoplasm|GO:0031090,organelle membrane|GO:0016021,integral component of membrane|GO:0016020,membrane|GO:0044431,Golgi apparatus part|GO:0005794,Golgi apparatus|GO:0098588,bounding membrane of organelle|GO:0012505,endomembrane…	GO:0008454,alpha-1,3-mannosylglycoprotein 4-beta-N-acetylglucosaminyltransferase activity|GO:0043169,cation binding|GO:0043167,ion binding|GO:0003824,catalytic activity|GO:0016740,transferase activity|GO:0005488,binding|GO:0016757,transferase activity, transferring glycosyl groups|GO:0008375,acetylglucosaminyltransferase activity|GO:0016758,transferase activity, transferring hexosyl groups|GO:004…	mmu01100,Metabolic pathways|mmu00510,N-Glycan biosynthesis
G3I1Q6	Telomerase protein component 1 OS=Cricetulus griseus GN=I79_017321 PE=4 SV=1 - [G3I1Q6_CRIGR]	0.53	1	1	1	1	0.953474	0.98934	1.05613	0.501801	0.64764		2258	250.171	7.84033	0.574923	0.00786081	Tep1	GO:0044238,primary metabolic process|GO:0060249,anatomical structure homeostasis|GO:0042592,homeostatic process|GO:0044249,cellular biosynthetic process|GO:0034641,cellular nitrogen compound metabolic process|GO:0006807,nitrogen compound metabolic process|GO:0034645,cellular macromolecule biosynthetic process|GO:1901576,organic substance biosynthetic process|GO:0071840,cellular component organiza…	GO:0031974,membrane-enclosed lumen|GO:0000781,chromosome, telomeric region|GO:0043229,intracellular organelle|GO:0043228,non-membrane-bounded organelle|GO:0043227,membrane-bounded organelle|GO:0043226,organelle|GO:0034399,nuclear periphery|GO:0031981,nuclear lumen|GO:0005634,nucleus|GO:0030529,ribonucleoprotein complex|GO:0016363,nuclear matrix|GO:0005694,chromosome|GO:0005697,telomerase holoenzy…	GO:0035639,purine ribonucleoside triphosphate binding|GO:0034061,DNA polymerase activity|GO:0005488,binding|GO:0003676,nucleic acid binding|GO:0043167,ion binding|GO:1901363,heterocyclic compound binding|GO:1901265,nucleoside phosphate binding|GO:0001882,nucleoside binding|GO:0043168,anion binding|GO:0000166,nucleotide binding|GO:0016740,transferase activity|GO:0001883,purine nucleoside binding|G…	0
A0A1A6GF16	V-type proton ATPase proteolipid subunit OS=Neotoma lepida GN=A6R68_07110 PE=3 SV=1 - [A0A1A6GF16_NEOLE]	16.13	3	2	2	6	1.03394	0.94941	1.01107	0.57847	0.550814	0.598334	155	15.7076	9.12939	0.576945	0.00012521	Atp6v0c	GO:0035751,regulation of lysosomal lumen pH|GO:1902600,hydrogen ion transmembrane transport|GO:0050801,ion homeostasis|GO:0048584,positive regulation of response to stimulus|GO:0048583,regulation of response to stimulus|GO:0015988,energy coupled proton transmembrane transport, against electrochemical gradient|GO:0023056,positive regulation of signaling|GO:0098771,inorganic ion homeostasis|GO:0030…	GO:0098796,membrane protein complex|GO:0000323,lytic vacuole|GO:0044421,extracellular region part|GO:0043229,intracellular organelle|GO:0005924,cell-substrate adherens junction|GO:0005925,focal adhesion|GO:0043227,membrane-bounded organelle|GO:0043226,organelle|GO:0030054,cell junction|GO:0030055,cell-substrate junction|GO:0005737,cytoplasm|GO:0044446,intracellular organelle part|GO:0031982,vesic…	GO:0044389,ubiquitin-like protein ligase binding|GO:0036442,hydrogen-exporting ATPase activity|GO:0019899,enzyme binding|GO:0005488,binding|GO:0016887,ATPase activity|GO:0042625,ATPase activity, coupled to transmembrane movement of ions|GO:0042626,ATPase activity, coupled to transmembrane movement of substances|GO:0016820,hydrolase activity, acting on acid anhydrides, catalyzing transmembrane mov…	mmu04721,Synaptic vesicle cycle|mmu01100,Metabolic pathways|mmu04966,Collecting duct acid secretion|mmu00190,Oxidative phosphorylation|mmu05152,Tuberculosis|mmu05323,Rheumatoid arthritis|mmu04142,Lysosome|mmu04145,Phagosome
A0A061IJY3	Zinc finger CCCH domain-containing protein 3 OS=Cricetulus griseus GN=H671_2g6377 PE=4 SV=1 - [A0A061IJY3_CRIGR]	1.05	3	1	1	1	1.28406	0.548405	1.17765	0.564044	0.496346	0.6888	950	103.368	10.6235	0.581105	0.149998	Zc3h3	GO:0051169,nuclear transport|GO:0051168,nuclear export|GO:0032924,activin receptor signaling pathway|GO:0032925,regulation of activin receptor signaling pathway|GO:0019222,regulation of metabolic process|GO:0032927,positive regulation of activin receptor signaling pathway|GO:0051049,regulation of transport|GO:0032386,regulation of intracellular transport|GO:0048584,positive regulation of response…	GO:0005849,mRNA cleavage factor complex|GO:0031974,membrane-enclosed lumen|GO:0043229,intracellular organelle|GO:0043227,membrane-bounded organelle|GO:0043226,organelle|GO:0031981,nuclear lumen|GO:0005634,nucleus|GO:0005654,nucleoplasm|GO:0044451,nucleoplasm part|GO:0043234,protein complex|GO:0005847,mRNA cleavage and polyadenylation specificity factor complex|GO:0032991,macromolecular complex|GO…	GO:0043169,cation binding|GO:0043167,ion binding|GO:0046332,SMAD binding|GO:0070412,R-SMAD binding|GO:0005488,binding|GO:0005515,protein binding|GO:0046872,metal ion binding	0
A0A1A6GIZ5	Uncharacterized protein OS=Neotoma lepida GN=A6R68_05273 PE=4 SV=1 - [A0A1A6GIZ5_NEOLE]	2.54	1	1	1	2	1.04404	0.822713	1.13383	0.519322	0.752572	0.484649	708	77.9118	6.21436	0.5854	0.0294462	Uroc1	GO:0019752,carboxylic acid metabolic process|GO:0009063,cellular amino acid catabolic process|GO:0034641,cellular nitrogen compound metabolic process|GO:0006807,nitrogen compound metabolic process|GO:0044281,small molecule metabolic process|GO:0044282,small molecule catabolic process|GO:0009064,glutamine family amino acid metabolic process|GO:0044699,single-organism process|GO:1901361,organic cyc…	GO:0005737,cytoplasm|GO:0005829,cytosol|GO:0044464,cell part|GO:0005623,cell|GO:0005622,intracellular|GO:0044444,cytoplasmic part|GO:0044424,intracellular part	GO:0016153,urocanate hydratase activity|GO:0016835,carbon-oxygen lyase activity|GO:0016836,hydro-lyase activity|GO:0003824,catalytic activity|GO:0016829,lyase activity	mmu00340,Histidine metabolism|mmu01100,Metabolic pathways
G3HDD7	Transmembrane 9 superfamily member OS=Cricetulus griseus GN=I79_008541 PE=3 SV=1 - [G3HDD7_CRIGR]	2.31	1	1	1	1	0.706782	0.990178	1.28347	0.603933	0.55779	0.601522	606	68.7463	7.18115	0.591607	0.0721982	Tm9sf1	GO:0006914,autophagy|GO:0009987,cellular process|GO:0044237,cellular metabolic process|GO:0044248,cellular catabolic process|GO:0008152,metabolic process|GO:0009056,catabolic process	GO:0000323,lytic vacuole|GO:0043229,intracellular organelle|GO:0043227,membrane-bounded organelle|GO:0043226,organelle|GO:0031224,intrinsic component of membrane|GO:0005737,cytoplasm|GO:0044446,intracellular organelle part|GO:0031982,vesicle|GO:0005773,vacuole|GO:0031410,cytoplasmic vesicle|GO:0016021,integral component of membrane|GO:0016020,membrane|GO:0005776,autophagosome|GO:0005774,vacuolar …	0	0
A0A1A6GMM5	Uncharacterized protein OS=Neotoma lepida GN=A6R68_04487 PE=4 SV=1 - [A0A1A6GMM5_NEOLE]	0.78	3	1	1	1	0.610473	1.10716	1.25919	0.57022	0.592765	0.634116	1411	152.948	8.1333	0.603697	0.116321	Nav2	GO:0021783,preganglionic parasympathetic fiber development|GO:0021563,glossopharyngeal nerve development|GO:0007610,behavior|GO:0048486,parasympathetic nervous system development|GO:0003013,circulatory system process|GO:0008217,regulation of blood pressure|GO:0021554,optic nerve development|GO:0007275,multicellular organismal development|GO:0044699,single-organism process|GO:0007417,central nervo…	GO:0031974,membrane-enclosed lumen|GO:0031012,extracellular matrix|GO:0043229,intracellular organelle|GO:0043227,membrane-bounded organelle|GO:0043226,organelle|GO:0005614,interstitial matrix|GO:0031981,nuclear lumen|GO:0005634,nucleus|GO:0005654,nucleoplasm|GO:0043231,intracellular membrane-bounded organelle|GO:0043233,organelle lumen|GO:0005578,proteinaceous extracellular matrix|GO:0044464,cell…	GO:1901681,sulfur compound binding|GO:0043168,anion binding|GO:0097367,carbohydrate derivative binding|GO:0043167,ion binding|GO:0005539,glycosaminoglycan binding|GO:0005488,binding|GO:0008201,heparin binding	0
A0A1A6HTS8	Uncharacterized protein OS=Neotoma lepida GN=A6R68_20428 PE=4 SV=1 - [A0A1A6HTS8_NEOLE]	1.44	1	1	1	1	1.39412	0.893055	0.741898	0.67979	0.617492	0.558467	624	69.0522	7.41553	0.612647	0.122443	Rfwd3	GO:0050688,regulation of defense response to virus|GO:0019222,regulation of metabolic process|GO:0048584,positive regulation of response to stimulus|GO:0048583,regulation of response to stimulus|GO:0098779,activation of mitophagy in response to mitochondrial depolarization|GO:0031347,regulation of defense response|GO:0007005,mitochondrion organization|GO:0044712,single-organism catabolic process|…	GO:0031974,membrane-enclosed lumen|GO:0043229,intracellular organelle|GO:0043228,non-membrane-bounded organelle|GO:0043227,membrane-bounded organelle|GO:0043226,organelle|GO:0005737,cytoplasm|GO:0016605,PML body|GO:0016604,nuclear body|GO:0031981,nuclear lumen|GO:0005634,nucleus|GO:0005654,nucleoplasm|GO:0044451,nucleoplasm part|GO:0005694,chromosome|GO:0043231,intracellular membrane-bounded orga…	GO:0019787,ubiquitin-like protein transferase activity|GO:0043169,cation binding|GO:0046914,transition metal ion binding|GO:0004842,ubiquitin-protein transferase activity|GO:0043167,ion binding|GO:0003824,catalytic activity|GO:0016740,transferase activity|GO:0008270,zinc ion binding|GO:0005515,protein binding|GO:0097371,MDM2/MDM4 family protein binding|GO:0002039,p53 binding|GO:0046872,metal ion …	0
A0A1A6FV77	Uncharacterized protein (Fragment) OS=Neotoma lepida GN=A6R68_11410 PE=4 SV=1 - [A0A1A6FV77_NEOLE]	65.28	4	1	18	243	0.639777	0.974397	1.36074	0.599493	0.557402	0.666619	337	36.2437	8.85107	0.612964	0.142643	Eef1a1	GO:0070887,cellular response to chemical stimulus|GO:0070849,response to epidermal growth factor|GO:1901564,organonitrogen compound metabolic process|GO:0044249,cellular biosynthetic process|GO:0034641,cellular nitrogen compound metabolic process|GO:0006807,nitrogen compound metabolic process|GO:0034645,cellular macromolecule biosynthetic process|GO:0042221,response to chemical|GO:1901576,organic…	GO:0098590,plasma membrane region|GO:0015629,actin cytoskeleton|GO:0044421,extracellular region part|GO:0031974,membrane-enclosed lumen|GO:0043229,intracellular organelle|GO:0043228,non-membrane-bounded organelle|GO:0005622,intracellular|GO:0043227,membrane-bounded organelle|GO:0043226,organelle|GO:0005856,cytoskeleton|GO:0001726,ruffle|GO:0042995,cell projection|GO:0070062,extracellular exosome|…	GO:0035639,purine ribonucleoside triphosphate binding|GO:0019899,enzyme binding|GO:0005488,binding|GO:0003676,nucleic acid binding|GO:0043167,ion binding|GO:1901363,heterocyclic compound binding|GO:0001883,purine nucleoside binding|GO:0001882,nucleoside binding|GO:0043168,anion binding|GO:0000049,tRNA binding|GO:0016462,pyrophosphatase activity|GO:0000166,nucleotide binding|GO:0032561,guanyl ribo…	mmu03013,RNA transport|mmu05134,Legionellosis
G3GTW1	Tubulin alpha-3 chain OS=Cricetulus griseus GN=I79_001100 PE=3 SV=1 - [G3GTW1_CRIGR]	3.77	1	1	1	1	1.59832	0.690955	0.748875	0.654731	0.626944	0.595632	239	27.0061	4.75439	0.617912	0.258171	Tuba3a	GO:0051258,protein polymerization|GO:0007017,microtubule-based process|GO:0071822,protein complex subunit organization|GO:0070271,protein complex biogenesis|GO:0043933,macromolecular complex subunit organization|GO:0006461,protein complex assembly|GO:0016043,cellular component organization|GO:0065003,macromolecular complex assembly|GO:0022607,cellular component assembly|GO:0044763,single-organism…	GO:0005856,cytoskeleton|GO:0043234,protein complex|GO:0015630,microtubule cytoskeleton|GO:0043228,non-membrane-bounded organelle|GO:0043232,intracellular non-membrane-bounded organelle|GO:0044464,cell part|GO:0005623,cell|GO:0005737,cytoplasm|GO:0044446,intracellular organelle part|GO:0043229,intracellular organelle|GO:0044430,cytoskeletal part|GO:0044424,intracellular part|GO:0032991,macromolecu…	GO:0005200,structural constituent of cytoskeleton|GO:0035639,purine ribonucleoside triphosphate binding|GO:0005488,binding|GO:0005198,structural molecule activity|GO:1901363,heterocyclic compound binding|GO:1901265,nucleoside phosphate binding|GO:0001882,nucleoside binding|GO:0043168,anion binding|GO:0016462,pyrophosphatase activity|GO:0000166,nucleotide binding|GO:0032561,guanyl ribonucleotide b…	mmu04540,Gap junction|mmu04210,Apoptosis|mmu04145,Phagosome
G3HPL1	Translocating chain-associated membrane protein 1 OS=Cricetulus griseus GN=I79_012726 PE=4 SV=1 - [G3HPL1_CRIGR]	10	1	1	2	2	1.00816	1.03773	0.958658	0.622286	0.658558	0.599095	220	24.9765	10.3745	0.625696	0.00020203	Tram1	GO:0033036,macromolecule localization|GO:0008104,protein localization|GO:0006810,transport|GO:0045184,establishment of protein localization|GO:0071702,organic substance transport|GO:0015031,protein transport|GO:0051234,establishment of localization|GO:0051179,localization	GO:0005783,endoplasmic reticulum|GO:0005789,endoplasmic reticulum membrane|GO:0042175,nuclear outer membrane-endoplasmic reticulum membrane network|GO:0043229,intracellular organelle|GO:0043227,membrane-bounded organelle|GO:0043226,organelle|GO:0031224,intrinsic component of membrane|GO:0005737,cytoplasm|GO:0031090,organelle membrane|GO:0016021,integral component of membrane|GO:0016020,membrane|G…	0	mmu04141,Protein processing in endoplasmic reticulum
A0A1A6HNF8	Uncharacterized protein OS=Neotoma lepida GN=A6R68_18344 PE=4 SV=1 - [A0A1A6HNF8_NEOLE]	18.66	1	1	10	15	1.01065	1.01909	0.974419	0.614225	0.640584	0.625089	702	85.0643	5.66846	0.625764	1.82347e-05	Srrm1	GO:0090304,nucleic acid metabolic process|GO:0034641,cellular nitrogen compound metabolic process|GO:0006807,nitrogen compound metabolic process|GO:0044237,cellular metabolic process|GO:1901360,organic cyclic compound metabolic process|GO:0006139,nucleobase-containing compound metabolic process|GO:0044260,cellular macromolecule metabolic process|GO:0071704,organic substance metabolic process|GO:0…	GO:0031974,membrane-enclosed lumen|GO:0043229,intracellular organelle|GO:0043227,membrane-bounded organelle|GO:0043226,organelle|GO:0034399,nuclear periphery|GO:0016604,nuclear body|GO:0031981,nuclear lumen|GO:0005634,nucleus|GO:0030529,ribonucleoprotein complex|GO:0005654,nucleoplasm|GO:0044451,nucleoplasm part|GO:0016363,nuclear matrix|GO:0016607,nuclear speck|GO:0032991,macromolecular complex|…	GO:0097159,organic cyclic compound binding|GO:0005488,binding|GO:0003676,nucleic acid binding|GO:0003677,DNA binding|GO:1901363,heterocyclic compound binding|GO:0003723,RNA binding	mmu03013,RNA transport|mmu03015,mRNA surveillance pathway
G3GT38	Uncharacterized protein C21orf59 OS=Cricetulus griseus GN=I79_000813 PE=4 SV=1 - [G3GT38_CRIGR]	2.88	1	1	1	1	1.3586	0.963731	0.706266	0.576978	0.61417	0.70892	243	27.8533	7.04932	0.627377	0.124117	MGI:1915251	0	GO:0005737,cytoplasm|GO:0043231,intracellular membrane-bounded organelle|GO:0005829,cytosol|GO:0044464,cell part|GO:0044444,cytoplasmic part|GO:0005623,cell|GO:0043226,organelle|GO:0043229,intracellular organelle|GO:0044424,intracellular part|GO:0005622,intracellular|GO:0043227,membrane-bounded organelle|GO:0005634,nucleus	0	0
A0A1A6G488	Uncharacterized protein OS=Neotoma lepida GN=A6R68_08310 PE=4 SV=1 - [A0A1A6G488_NEOLE]	0.73	1	1	1	1	0.735526	0.790779	1.45011	0.629233	0.632225	0.610453	1769	193.667	5.35107	0.628915	0.184147	Obsl1	GO:0008104,protein localization|GO:0048468,cell development|GO:0016358,dendrite development|GO:0031344,regulation of cell projection organization|GO:0071840,cellular component organization or biogenesis|GO:0031346,positive regulation of cell projection organization|GO:0070727,cellular macromolecule localization|GO:0048869,cellular developmental process|GO:0010256,endomembrane system organization|…	GO:0043229,intracellular organelle|GO:0043228,non-membrane-bounded organelle|GO:0005622,intracellular|GO:0043227,membrane-bounded organelle|GO:0043226,organelle|GO:0005856,cytoskeleton|GO:0005813,centrosome|GO:0005815,microtubule organizing center|GO:0044430,cytoskeletal part|GO:0048471,perinuclear region of cytoplasm|GO:0005794,Golgi apparatus|GO:0015630,microtubule cytoskeleton|GO:0012505,endom…	0	0
G3H904	Transcription termination factor 2 OS=Cricetulus griseus GN=I79_006865 PE=4 SV=1 - [G3H904_CRIGR]	0.99	1	1	1	1	1.30732	1.12667	0.595807	0.665707	0.651149	0.608495	1115	123.165	8.55811	0.635473	0.160819	Ttf2	GO:0080090,regulation of primary metabolic process|GO:0019222,regulation of metabolic process|GO:0031326,regulation of cellular biosynthetic process|GO:0031323,regulation of cellular metabolic process|GO:0090304,nucleic acid metabolic process|GO:0044249,cellular biosynthetic process|GO:0034641,cellular nitrogen compound metabolic process|GO:0006807,nitrogen compound metabolic process|GO:0034645,c…	GO:0005737,cytoplasm|GO:0032991,macromolecular complex|GO:0043231,intracellular membrane-bounded organelle|GO:0005634,nucleus|GO:0044464,cell part|GO:0005623,cell|GO:0030529,ribonucleoprotein complex|GO:0044446,intracellular organelle part|GO:0043229,intracellular organelle|GO:0044428,nuclear part|GO:0044422,organelle part|GO:0044424,intracellular part|GO:0005622,intracellular|GO:0043227,membrane…	GO:0016887,ATPase activity|GO:0008026,ATP-dependent helicase activity|GO:0035639,purine ribonucleoside triphosphate binding|GO:0008270,zinc ion binding|GO:0003676,nucleic acid binding|GO:0003677,DNA binding|GO:0043167,ion binding|GO:1901363,heterocyclic compound binding|GO:0001883,purine nucleoside binding|GO:0001882,nucleoside binding|GO:0043168,anion binding|GO:0043169,cation binding|GO:0046914…	mmu04918,Thyroid hormone synthesis
G3I5T8	PNMA-like protein 1 OS=Cricetulus griseus GN=I79_018846 PE=4 SV=1 - [G3I5T8_CRIGR]	2.68	1	1	1	1	0.626998	1.04595	1.30322	0.684197	0.633391	0.592189	598	65.4829	9.5542	0.64169	0.148364	Pnma3	0	GO:0043231,intracellular membrane-bounded organelle|GO:0031981,nuclear lumen|GO:0043233,organelle lumen|GO:0005634,nucleus|GO:0005730,nucleolus|GO:0044464,cell part|GO:0043232,intracellular non-membrane-bounded organelle|GO:0031974,membrane-enclosed lumen|GO:0005622,intracellular|GO:0044446,intracellular organelle part|GO:0070013,intracellular organelle lumen|GO:0043229,intracellular organelle|GO…	GO:0043169,cation binding|GO:0046914,transition metal ion binding|GO:0097159,organic cyclic compound binding|GO:0043167,ion binding|GO:0008270,zinc ion binding|GO:0003676,nucleic acid binding|GO:0046872,metal ion binding|GO:1901363,heterocyclic compound binding|GO:0005488,binding	0
A0A1A6GR68	Uncharacterized protein (Fragment) OS=Neotoma lepida GN=A6R68_03612 PE=4 SV=1 - [A0A1A6GR68_NEOLE]	3.69	1	1	1	2	1.03479	1.01375	0.95712	0.670616	0.650087	0.630697	217	24.1752	4.67822	0.649241	0.000170759	Mug1	GO:0009892,negative regulation of metabolic process|GO:0080090,regulation of primary metabolic process|GO:0019222,regulation of metabolic process|GO:0031324,negative regulation of cellular metabolic process|GO:0031323,regulation of cellular metabolic process|GO:0043086,negative regulation of catalytic activity|GO:0044699,single-organism process|GO:0044267,cellular protein metabolic process|GO:005…	GO:0005576,extracellular region|GO:0005615,extracellular space|GO:0044421,extracellular region part	GO:0004866,endopeptidase inhibitor activity|GO:0061135,endopeptidase regulator activity|GO:0061134,peptidase regulator activity|GO:0030414,peptidase inhibitor activity|GO:0004867,serine-type endopeptidase inhibitor activity|GO:0004857,enzyme inhibitor activity|GO:0098772,molecular function regulator|GO:0030234,enzyme regulator activity	0
A0A061I0L5	Heat shock protein (Fragment) OS=Cricetulus griseus GN=H671_5g14297 PE=4 SV=1 - [A0A061I0L5_CRIGR]	11.17	3	1	2	9	0.6281	0.946344	1.39872	0.600696	0.662958	0.715127	197	21.7062	5.63037	0.665547	0.216385	Hspd1	GO:0044238,primary metabolic process|GO:0009593,detection of chemical stimulus|GO:0080090,regulation of primary metabolic process|GO:0019222,regulation of metabolic process|GO:0034110,regulation of homotypic cell-cell adhesion|GO:0002312,B cell activation involved in immune response|GO:0048584,positive regulation of response to stimulus|GO:0048583,regulation of response to stimulus|GO:0031349,pos…	GO:0032806,carboxy-terminal domain protein kinase complex|GO:0098796,membrane protein complex|GO:0005783,endoplasmic reticulum|GO:0044421,extracellular region part|GO:0044464,cell part|GO:0000307,cyclin-dependent protein kinase holoenzyme complex|GO:1990234,transferase complex|GO:0031974,membrane-enclosed lumen|GO:0031975,envelope|GO:0043229,intracellular organelle|GO:0071944,cell periphery|GO:00…	GO:0017046,peptide hormone binding|GO:0044389,ubiquitin-like protein ligase binding|GO:0035639,purine ribonucleoside triphosphate binding|GO:0019899,enzyme binding|GO:0044877,macromolecular complex binding|GO:0005488,binding|GO:0003676,nucleic acid binding|GO:0000166,nucleotide binding|GO:1901363,heterocyclic compound binding|GO:1901265,nucleoside phosphate binding|GO:0001882,nucleoside binding|G…	mmu04940,Type I diabetes mellitus|mmu05134,Legionellosis|mmu03018,RNA degradation|mmu05152,Tuberculosis
A0A1A6HPU9	Uncharacterized protein OS=Neotoma lepida GN=A6R68_22040 PE=4 SV=1 - [A0A1A6HPU9_NEOLE]	5.98	1	1	1	1	0.603066	0.898084	1.46864	0.651397	0.694597	0.639424	301	36.0793	7.1665	0.668539	0.26697	Tuba4a	GO:0051258,protein polymerization|GO:0007017,microtubule-based process|GO:0071822,protein complex subunit organization|GO:0070271,protein complex biogenesis|GO:0043933,macromolecular complex subunit organization|GO:0006461,protein complex assembly|GO:0016043,cellular component organization|GO:0065003,macromolecular complex assembly|GO:0022607,cellular component assembly|GO:0044763,single-organism…	GO:0043229,intracellular organelle|GO:0043228,non-membrane-bounded organelle|GO:0005874,microtubule|GO:0043226,organelle|GO:0005856,cytoskeleton|GO:0031982,vesicle|GO:0043227,membrane-bounded organelle|GO:0031988,membrane-bounded vesicle|GO:0044430,cytoskeletal part|GO:0005737,cytoplasm|GO:0015630,microtubule cytoskeleton|GO:0032991,macromolecular complex|GO:1903561,extracellular vesicle|GO:00700…	GO:0005200,structural constituent of cytoskeleton|GO:0035639,purine ribonucleoside triphosphate binding|GO:0005488,binding|GO:0005198,structural molecule activity|GO:1901363,heterocyclic compound binding|GO:1901265,nucleoside phosphate binding|GO:0001882,nucleoside binding|GO:0043168,anion binding|GO:0016462,pyrophosphatase activity|GO:0000166,nucleotide binding|GO:0032561,guanyl ribonucleotide b…	mmu04540,Gap junction|mmu04210,Apoptosis|mmu04145,Phagosome
A0A1A6HNG8	Uncharacterized protein (Fragment) OS=Neotoma lepida GN=A6R68_18339 PE=4 SV=1 - [A0A1A6HNG8_NEOLE]	4.84	2	1	1	2	1.01987	1.15654	0.832708	0.673904	0.727759	0.615158	124	14.1325	6.771	0.670236	0.0291091	Galnt13	GO:0044249,cellular biosynthetic process|GO:0034645,cellular macromolecule biosynthetic process|GO:0009100,glycoprotein metabolic process|GO:0009101,glycoprotein biosynthetic process|GO:0044699,single-organism process|GO:0044267,cellular protein metabolic process|GO:0044710,single-organism metabolic process|GO:0044260,cellular macromolecule metabolic process|GO:0071704,organic substance metabolic…	GO:0043229,intracellular organelle|GO:0005622,intracellular|GO:0043227,membrane-bounded organelle|GO:0043226,organelle|GO:0031224,intrinsic component of membrane|GO:0005737,cytoplasm|GO:0031090,organelle membrane|GO:0016021,integral component of membrane|GO:0016020,membrane|GO:0044431,Golgi apparatus part|GO:0005794,Golgi apparatus|GO:0098588,bounding membrane of organelle|GO:0012505,endomembrane…	GO:0043169,cation binding|GO:0004653,polypeptide N-acetylgalactosaminyltransferase activity|GO:0030246,carbohydrate binding|GO:0043167,ion binding|GO:0003824,catalytic activity|GO:0016740,transferase activity|GO:0005488,binding|GO:0016757,transferase activity, transferring glycosyl groups|GO:0016758,transferase activity, transferring hexosyl groups|GO:0008376,acetylgalactosaminyltransferase activ…	mmu00512,Mucin type O-Glycan biosynthesis|mmu01100,Metabolic pathways
A0A1A6H6Y0	Uncharacterized protein (Fragment) OS=Neotoma lepida GN=A6R68_15391 PE=4 SV=1 - [A0A1A6H6Y0_NEOLE]	7.04	1	1	1	1	1.22725	0.928916	0.86148	0.660847		0.711926	284	30.9052	10.5942	0.682373	0.116974	Abhd10	GO:0016137,glycoside metabolic process|GO:0016139,glycoside catabolic process|GO:0019752,carboxylic acid metabolic process|GO:0044248,cellular catabolic process|GO:0044723,single-organism carbohydrate metabolic process|GO:0044281,small molecule metabolic process|GO:0044282,small molecule catabolic process|GO:0019389,glucuronoside metabolic process|GO:0044699,single-organism process|GO:0044712,sin…	GO:0005737,cytoplasm|GO:0043231,intracellular membrane-bounded organelle|GO:0005829,cytosol|GO:0044464,cell part|GO:0044444,cytoplasmic part|GO:0005739,mitochondrion|GO:0005622,intracellular|GO:0043229,intracellular organelle|GO:0005623,cell|GO:0044424,intracellular part|GO:0043227,membrane-bounded organelle|GO:0043226,organelle	GO:0016787,hydrolase activity|GO:0003824,catalytic activity|GO:0016798,hydrolase activity, acting on glycosyl bonds|GO:0004553,hydrolase activity, hydrolyzing O-glycosyl compounds	0
A0A1A6FVT1	Uncharacterized protein (Fragment) OS=Neotoma lepida GN=A6R68_11173 PE=4 SV=1 - [A0A1A6FVT1_NEOLE]	35.53	1	2	14	23	0.7207	0.835604	1.31599	0.679635	0.638105	0.660605	501	57.2343	9.24658	0.688768	0.178258	Hdgfrp3	GO:0044699,single-organism process|GO:0008283,cell proliferation	GO:0005737,cytoplasm|GO:0044446,intracellular organelle part|GO:0043231,intracellular membrane-bounded organelle|GO:0031981,nuclear lumen|GO:0043233,organelle lumen|GO:0005634,nucleus|GO:0044464,cell part|GO:0031974,membrane-enclosed lumen|GO:0005622,intracellular|GO:0005654,nucleoplasm|GO:0070013,intracellular organelle lumen|GO:0043229,intracellular organelle|GO:0044428,nuclear part|GO:0005623,…	GO:0008083,growth factor activity|GO:0044877,macromolecular complex binding|GO:0005488,binding|GO:0005515,protein binding|GO:0005102,receptor binding|GO:0003682,chromatin binding	0
A0A1A6GTA4	Uncharacterized protein OS=Neotoma lepida GN=A6R68_02894 PE=4 SV=1 - [A0A1A6GTA4_NEOLE]	4.75	1	1	2	2	1.10975	1.07838	0.825312	0.694175	0.750598	0.643004	610	67.0559	4.58936	0.69282	0.0316933	Ppp2r1a	GO:2001235,positive regulation of apoptotic signaling pathway|GO:2001236,regulation of extrinsic apoptotic signaling pathway|GO:0019220,regulation of phosphate metabolic process|GO:0080090,regulation of primary metabolic process|GO:0019222,regulation of metabolic process|GO:2001233,regulation of apoptotic signaling pathway|GO:0006470,protein dephosphorylation|GO:2000241,regulation of reproductive…	GO:1903293,phosphatase complex|GO:0043229,intracellular organelle|GO:0043228,non-membrane-bounded organelle|GO:0043227,membrane-bounded organelle|GO:0043226,organelle|GO:0005737,cytoplasm|GO:0031982,vesicle|GO:0031988,membrane-bounded vesicle|GO:0005694,chromosome|GO:0008287,protein serine/threonine phosphatase complex|GO:1902494,catalytic complex|GO:0032991,macromolecular complex|GO:1903561,extr…	GO:0016787,hydrolase activity|GO:0046982,protein heterodimerization activity|GO:0016791,phosphatase activity|GO:0005515,protein binding|GO:0019888,protein phosphatase regulator activity|GO:0019208,phosphatase regulator activity|GO:0004722,protein serine/threonine phosphatase activity|GO:0004721,phosphoprotein phosphatase activity|GO:0042578,phosphoric ester hydrolase activity|GO:0003824,catalytic…	mmu04730,Long-term depression|mmu04530,Tight junction|mmu05160,Hepatitis C|mmu04152,AMPK signaling pathway|mmu04114,Oocyte meiosis|mmu04728,Dopaminergic synapse|mmu04350,TGF-beta signaling pathway|mmu05142,Chagas disease (American trypanosomiasis)|mmu04261,Adrenergic signaling in cardiomyocytes|mmu04071,Sphingolipid signaling pathway|mmu04151,PI3K-Akt signaling pathway|mmu04390,Hippo signaling pa…
A0A1A6HSB5	Uncharacterized protein OS=Neotoma lepida GN=A6R68_21170 PE=4 SV=1 - [A0A1A6HSB5_NEOLE]	47.31	2	2	14	165	0.753642	1.00176	1.23567	0.733434	0.724159	0.615922	353	38.0998	8.80713	0.693232	0.101208	Eef1a1	GO:0070887,cellular response to chemical stimulus|GO:0070849,response to epidermal growth factor|GO:1901564,organonitrogen compound metabolic process|GO:0044249,cellular biosynthetic process|GO:0034641,cellular nitrogen compound metabolic process|GO:0006807,nitrogen compound metabolic process|GO:0034645,cellular macromolecule biosynthetic process|GO:0042221,response to chemical|GO:1901576,organic…	GO:0098590,plasma membrane region|GO:0015629,actin cytoskeleton|GO:0044421,extracellular region part|GO:0031974,membrane-enclosed lumen|GO:0043229,intracellular organelle|GO:0043228,non-membrane-bounded organelle|GO:0005622,intracellular|GO:0043227,membrane-bounded organelle|GO:0043226,organelle|GO:0005856,cytoskeleton|GO:0001726,ruffle|GO:0042995,cell projection|GO:0070062,extracellular exosome|…	GO:0035639,purine ribonucleoside triphosphate binding|GO:0019899,enzyme binding|GO:0005488,binding|GO:0003676,nucleic acid binding|GO:0043167,ion binding|GO:1901363,heterocyclic compound binding|GO:0001883,purine nucleoside binding|GO:0001882,nucleoside binding|GO:0043168,anion binding|GO:0000049,tRNA binding|GO:0016462,pyrophosphatase activity|GO:0000166,nucleotide binding|GO:0032561,guanyl ribo…	mmu03013,RNA transport|mmu05134,Legionellosis
G3HDD8	Importin-4 OS=Cricetulus griseus GN=I79_008542 PE=4 SV=1 - [G3HDD8_CRIGR]	6.19	1	1	5	9	0.412287	1.27418	1.28064	0.606664	0.592298	0.858757	986	108.381	4.90674	0.693509	0.370989	Ipo4	GO:0034728,nucleosome organization|GO:0071103,DNA conformation change|GO:0051169,nuclear transport|GO:0022607,cellular component assembly|GO:0070271,protein complex biogenesis|GO:0043933,macromolecular complex subunit organization|GO:0006610,ribosomal protein import into nucleus|GO:0034723,DNA replication-dependent nucleosome organization|GO:0034724,DNA replication-independent nucleosome organiza…	GO:0031974,membrane-enclosed lumen|GO:0043229,intracellular organelle|GO:0043228,non-membrane-bounded organelle|GO:0000785,chromatin|GO:0000228,nuclear chromosome|GO:0043227,membrane-bounded organelle|GO:0043226,organelle|GO:0005737,cytoplasm|GO:0031981,nuclear lumen|GO:0005634,nucleus|GO:0016020,membrane|GO:0044454,nuclear chromosome part|GO:0005694,chromosome|GO:0000790,nuclear chromatin|GO:004…	GO:0008536,Ran GTPase binding|GO:0019899,enzyme binding|GO:0017016,Ras GTPase binding|GO:0031267,small GTPase binding|GO:0051020,GTPase binding|GO:0005488,binding|GO:0005515,protein binding	0
A0A1A6HHN2	Uncharacterized protein (Fragment) OS=Neotoma lepida GN=A6R68_19872 PE=3 SV=1 - [A0A1A6HHN2_NEOLE]	9.85	1	1	1	1	1.20477	0.65697	1.14579	0.593585	0.710827	0.786555	203	22.2436	5.23682	0.695246	0.169348	Try4	GO:0044238,primary metabolic process|GO:0032501,multicellular organismal process|GO:0044707,single-multicellular organism process|GO:0071704,organic substance metabolic process|GO:0007586,digestion|GO:0043170,macromolecule metabolic process|GO:0019538,protein metabolic process|GO:0008152,metabolic process|GO:0006508,proteolysis|GO:0044699,single-organism process	GO:0043230,extracellular organelle|GO:0031982,vesicle|GO:0044421,extracellular region part|GO:0043227,membrane-bounded organelle|GO:0031988,membrane-bounded vesicle|GO:0005576,extracellular region|GO:0005615,extracellular space|GO:1903561,extracellular vesicle|GO:0065010,extracellular membrane-bounded organelle|GO:0043226,organelle|GO:0070062,extracellular exosome	GO:0005488,binding|GO:0004252,serine-type endopeptidase activity|GO:0004175,endopeptidase activity|GO:0017171,serine hydrolase activity|GO:0016787,hydrolase activity|GO:0043169,cation binding|GO:0043167,ion binding|GO:0003824,catalytic activity|GO:0070011,peptidase activity, acting on L-amino acid peptides|GO:0005509,calcium ion binding|GO:0008233,peptidase activity|GO:0046872,metal ion binding|G…	mmu05164,Influenza A|mmu04972,Pancreatic secretion|mmu04080,Neuroactive ligand-receptor interaction|mmu04974,Protein digestion and absorption
A0A1A6GNY5	Uncharacterized protein OS=Neotoma lepida GN=A6R68_03553 PE=4 SV=1 - [A0A1A6GNY5_NEOLE]	4.56	1	1	1	1	1.01573	1.02374	0.96522	0.704707	0.632568	0.760128	263	27.9312	7.31299	0.698043	0.00183747	Lrrc4b	GO:0032502,developmental process|GO:0050808,synapse organization|GO:0050803,regulation of synapse structure or activity|GO:0050807,regulation of synapse organization|GO:0051128,regulation of cellular component organization|GO:0022607,cellular component assembly|GO:0071840,cellular component organization or biogenesis|GO:0007275,multicellular organismal development|GO:0007416,synapse assembly|GO:0…	GO:0098590,plasma membrane region|GO:0030424,axon|GO:0071944,cell periphery|GO:0045202,synapse|GO:0031224,intrinsic component of membrane|GO:0097060,synaptic membrane|GO:0044300,cerebellar mossy fiber|GO:0016021,integral component of membrane|GO:0016020,membrane|GO:0097458,neuron part|GO:0044456,synapse part|GO:0030054,cell junction|GO:0043005,neuron projection|GO:0044459,plasma membrane part|GO:…	GO:0005102,receptor binding|GO:0005488,binding|GO:0005515,protein binding	mmu04514,Cell adhesion molecules (CAMs)
A0A061I036	Transgelin-2-like protein OS=Cricetulus griseus GN=H671_8g19398 PE=4 SV=1 - [A0A061I036_CRIGR]	27.63	1	1	4	32	0.740357	0.956051	1.28549	0.741575	0.683356	0.656698	152	16.579	4.91943	0.698088	0.134826	Tagln2	GO:0032502,developmental process|GO:0060429,epithelium development|GO:0048869,cellular developmental process|GO:0030154,cell differentiation|GO:0009888,tissue development|GO:0044767,single-organism developmental process|GO:0044763,single-organism cellular process|GO:0030855,epithelial cell differentiation|GO:0009987,cellular process|GO:0044699,single-organism process|GO:0048856,anatomical structu…	GO:0043230,extracellular organelle|GO:0031982,vesicle|GO:0044421,extracellular region part|GO:0043227,membrane-bounded organelle|GO:0031988,membrane-bounded vesicle|GO:0005576,extracellular region|GO:1903561,extracellular vesicle|GO:0065010,extracellular membrane-bounded organelle|GO:0043226,organelle|GO:0070062,extracellular exosome	GO:0008092,cytoskeletal protein binding|GO:0051015,actin filament binding|GO:0003779,actin binding|GO:0044877,macromolecular complex binding|GO:0005488,binding|GO:0005515,protein binding|GO:0032403,protein complex binding	0
A0A061IIV1	Protein kinase C-binding protein NELL2-like protein (Fragment) OS=Cricetulus griseus GN=H671_2g5642 PE=4 SV=1 - [A0A061IIV1_CRIGR]	1.27	1	1	1	1	1.16367	1.14333	0.712515	0.856705	0.727665	0.526122	945	104.618	5.46533	0.698951	0.159821	Nell2	GO:0022607,cellular component assembly|GO:0060249,anatomical structure homeostasis|GO:0043933,macromolecular complex subunit organization|GO:0042592,homeostatic process|GO:0050789,regulation of biological process|GO:0044699,single-organism process|GO:0040007,growth|GO:0071822,protein complex subunit organization|GO:0040008,regulation of growth|GO:0070271,protein complex biogenesis|GO:0051260,prot…	GO:0005737,cytoplasm|GO:0043204,perikaryon|GO:0044464,cell part|GO:0016020,membrane|GO:0044297,cell body|GO:0030425,dendrite|GO:0005622,intracellular|GO:0005623,cell|GO:0097458,neuron part|GO:0005576,extracellular region|GO:0036477,somatodendritic compartment|GO:0043005,neuron projection|GO:0044424,intracellular part|GO:0042995,cell projection|GO:0043025,neuronal cell body|GO:0044421,extracellula…	GO:1901681,sulfur compound binding|GO:0043168,anion binding|GO:0043169,cation binding|GO:0097367,carbohydrate derivative binding|GO:0005080,protein kinase C binding|GO:0019899,enzyme binding|GO:0043167,ion binding|GO:0005539,glycosaminoglycan binding|GO:0019900,kinase binding|GO:0042802,identical protein binding|GO:0005509,calcium ion binding|GO:0005515,protein binding|GO:0046872,metal ion bindin…	0
A0A1A6HDU0	Uncharacterized protein OS=Neotoma lepida GN=A6R68_17750 PE=3 SV=1 - [A0A1A6HDU0_NEOLE]	14.12	11	1	4	18	0.695473	1.02016	1.26488	0.661951	0.732791	0.693616	262	28.1756	9.0415	0.70067	0.148031	Gapdh	GO:0080090,regulation of primary metabolic process|GO:0019222,regulation of metabolic process|GO:0009167,purine ribonucleoside monophosphate metabolic process|GO:0044281,small molecule metabolic process|GO:0009161,ribonucleoside monophosphate metabolic process|GO:0071840,cellular component organization or biogenesis|GO:0044712,single-organism catabolic process|GO:0044710,single-organism metabolic…	GO:0005856,cytoskeleton|GO:0043234,protein complex|GO:0005829,cytosol|GO:0015630,microtubule cytoskeleton|GO:0032991,macromolecular complex|GO:0043231,intracellular membrane-bounded organelle|GO:0043232,intracellular non-membrane-bounded organelle|GO:0043209,myelin sheath|GO:0005634,nucleus|GO:0044464,cell part|GO:0044444,cytoplasmic part|GO:0005623,cell|GO:0005737,cytoplasm|GO:0043229,intracellu…	GO:0051287,NAD binding|GO:0019899,enzyme binding|GO:0016620,oxidoreductase activity, acting on the aldehyde or oxo group of donors, NAD or NADP as acceptor|GO:0044877,macromolecular complex binding|GO:0005488,binding|GO:1901363,heterocyclic compound binding|GO:1901265,nucleoside phosphate binding|GO:0016491,oxidoreductase activity|GO:0050662,coenzyme binding|GO:0004365,glyceraldehyde-3-phosphate …	mmu01100,Metabolic pathways|mmu04066,HIF-1 signaling pathway|mmu00010,Glycolysis / Gluconeogenesis|mmu01200,Carbon metabolism|mmu05010,Alzheimer's disease|mmu01230,Biosynthesis of amino acids
A0A1A6G2D9	Uncharacterized protein OS=Neotoma lepida GN=A6R68_08909 PE=4 SV=1 - [A0A1A6G2D9_NEOLE]	2.22	1	1	1	1	1.01232	1.03789	0.954662	0.757357	0.688094	0.665265	540	59.3986	7.10791	0.702431	0.00129581	Chaf1b	GO:0034728,nucleosome organization|GO:0080090,regulation of primary metabolic process|GO:0019222,regulation of metabolic process|GO:0048584,positive regulation of response to stimulus|GO:0048583,regulation of response to stimulus|GO:0098779,activation of mitophagy in response to mitochondrial depolarization|GO:1901362,organic cyclic compound biosynthetic process|GO:0031347,regulation of defense r…	GO:0031974,membrane-enclosed lumen|GO:0043229,intracellular organelle|GO:0043228,non-membrane-bounded organelle|GO:0000785,chromatin|GO:0000228,nuclear chromosome|GO:0043227,membrane-bounded organelle|GO:0043226,organelle|GO:0005737,cytoplasm|GO:0031981,nuclear lumen|GO:0005634,nucleus|GO:0005654,nucleoplasm|GO:0044454,nuclear chromosome part|GO:0033186,CAF-1 complex|GO:0005694,chromosome|GO:0000…	GO:0042393,histone binding|GO:0005488,binding|GO:0005515,protein binding	0
A0A1A6GLJ6	Uncharacterized protein (Fragment) OS=Neotoma lepida GN=A6R68_04873 PE=4 SV=1 - [A0A1A6GLJ6_NEOLE]	8.79	1	1	2	5	1.06193	0.944378	0.999395	0.691649	0.775938	0.664917	182	20.5887	9.90576	0.709486	0.00364051	Eprs	GO:0080090,regulation of primary metabolic process|GO:0019222,regulation of metabolic process|GO:0044281,small molecule metabolic process|GO:1901360,organic cyclic compound metabolic process|GO:0051716,cellular response to stimulus|GO:0010605,negative regulation of macromolecule metabolic process|GO:0010608,posttranscriptional regulation of gene expression|GO:0043043,peptide biosynthetic process|…	GO:0043234,protein complex|GO:0005737,cytoplasm|GO:0017101,aminoacyl-tRNA synthetase multienzyme complex|GO:0005622,intracellular|GO:0032991,macromolecular complex|GO:0016020,membrane|GO:0044464,cell part|GO:0005623,cell|GO:0030529,ribonucleoprotein complex|GO:0044424,intracellular part|GO:0097452,GAIT complex	GO:0035639,purine ribonucleoside triphosphate binding|GO:0019899,enzyme binding|GO:0051020,GTPase binding|GO:0005488,binding|GO:0003676,nucleic acid binding|GO:0043167,ion binding|GO:1901363,heterocyclic compound binding|GO:0001883,purine nucleoside binding|GO:0001882,nucleoside binding|GO:0043168,anion binding|GO:0004812,aminoacyl-tRNA ligase activity|GO:0004818,glutamate-tRNA ligase activity|GO…	mmu01100,Metabolic pathways|mmu00970,Aminoacyl-tRNA biosynthesis|mmu00860,Porphyrin and chlorophyll metabolism
A0A1A6GK43	Uncharacterized protein (Fragment) OS=Neotoma lepida GN=A6R68_05358 PE=4 SV=1 - [A0A1A6GK43_NEOLE]	8.86	2	3	3	4	1.01683	1.00291	0.996542	0.735261	0.746794	0.662897	316	34.7188	5.40186	0.711124	0.000419156	Fst	GO:0032924,activin receptor signaling pathway|GO:0032925,regulation of activin receptor signaling pathway|GO:0032926,negative regulation of activin receptor signaling pathway|GO:0048585,negative regulation of response to stimulus|GO:0048583,regulation of response to stimulus|GO:0008585,female gonad development|GO:0030509,BMP signaling pathway|GO:0007165,signal transduction|GO:0007166,cell surface…	GO:0005737,cytoplasm|GO:0043231,intracellular membrane-bounded organelle|GO:0005634,nucleus|GO:0044464,cell part|GO:0005623,cell|GO:0005622,intracellular|GO:0043229,intracellular organelle|GO:0005576,extracellular region|GO:0044424,intracellular part|GO:0043227,membrane-bounded organelle|GO:0043226,organelle	GO:0005488,binding|GO:0005515,protein binding|GO:0032403,protein complex binding|GO:0044877,macromolecular complex binding|GO:0048185,activin binding	mmu04350,TGF-beta signaling pathway
G3I6F7	Menin OS=Cricetulus griseus GN=I79_019084 PE=4 SV=1 - [G3I6F7_CRIGR]	2.3	1	1	1	1	0.92319	1.00235	1.07153	0.700911	0.710826	0.72673	610	67.4626	6.39209	0.713518	0.00276484	Men1	GO:0001501,skeletal system development|GO:0001503,ossification|GO:0051716,cellular response to stimulus|GO:0048589,developmental growth|GO:0000165,MAPK cascade|GO:0048468,cell development|GO:0045859,regulation of protein kinase activity|GO:0046483,heterocycle metabolic process|GO:0042325,regulation of phosphorylation|GO:0042326,negative regulation of phosphorylation|GO:0019538,protein metabolic p…	GO:0031974,membrane-enclosed lumen|GO:0043229,intracellular organelle|GO:0043228,non-membrane-bounded organelle|GO:0000785,chromatin|GO:0005623,cell|GO:0097610,cell surface furrow|GO:0043227,membrane-bounded organelle|GO:0043226,organelle|GO:0034708,methyltransferase complex|GO:0034399,nuclear periphery|GO:0031981,nuclear lumen|GO:0005634,nucleus|GO:0005654,nucleoplasm|GO:0044451,nucleoplasm part…	GO:0018024,histone-lysine N-methyltransferase activity|GO:0042054,histone methyltransferase activity|GO:0016278,lysine N-methyltransferase activity|GO:0016279,protein-lysine N-methyltransferase activity|GO:0008276,protein methyltransferase activity|GO:0044877,macromolecular complex binding|GO:0005488,binding|GO:0003676,nucleic acid binding|GO:0003677,DNA binding|GO:0000217,DNA secondary structure…	mmu05202,Transcriptional misregulation in cancer
A0A1A6HYX2	Uncharacterized protein (Fragment) OS=Neotoma lepida GN=A6R68_23096 PE=4 SV=1 - [A0A1A6HYX2_NEOLE]	10.78	1	1	4	6	1.11634	1.02417	0.866527	0.704066	0.712814	0.736634	408	45.519	6.16357	0.716158	0.0180461	Luc7l3	GO:0022607,cellular component assembly|GO:0000245,spliceosomal complex assembly|GO:0043933,macromolecular complex subunit organization|GO:0090304,nucleic acid metabolic process|GO:0034641,cellular nitrogen compound metabolic process|GO:0006807,nitrogen compound metabolic process|GO:0044237,cellular metabolic process|GO:0034622,cellular macromolecular complex assembly|GO:0071840,cellular component…	GO:0031974,membrane-enclosed lumen|GO:0043229,intracellular organelle|GO:0043227,membrane-bounded organelle|GO:0043226,organelle|GO:0016607,nuclear speck|GO:0044446,intracellular organelle part|GO:0016604,nuclear body|GO:0031981,nuclear lumen|GO:0005634,nucleus|GO:0030529,ribonucleoprotein complex|GO:0005654,nucleoplasm|GO:0044451,nucleoplasm part|GO:0032991,macromolecular complex|GO:0043231,intr…	GO:0005488,binding|GO:0097159,organic cyclic compound binding|GO:0044822,poly(A) RNA binding|GO:0003723,RNA binding|GO:0003676,nucleic acid binding|GO:0003677,DNA binding|GO:1901363,heterocyclic compound binding|GO:0003729,mRNA binding	0
P97277	Alpha-1-antitrypsin OS=Mesocricetus auratus PE=2 SV=1 - [A1AT_MESAU]	1.69	1	1	1	6	0.997742	1.10434	0.925614	0.725601	0.697514	0.751288	413	45.7905	5.89697	0.718171	0.00630057	Serpina1a	GO:0006954,inflammatory response|GO:0009892,negative regulation of metabolic process|GO:0080090,regulation of primary metabolic process|GO:0019222,regulation of metabolic process|GO:0009101,glycoprotein biosynthetic process|GO:0050896,response to stimulus|GO:0031324,negative regulation of cellular metabolic process|GO:0031323,regulation of cellular metabolic process|GO:0044723,single-organism car…	GO:0005783,endoplasmic reticulum|GO:0043229,intracellular organelle|GO:0043227,membrane-bounded organelle|GO:0043226,organelle|GO:0005737,cytoplasm|GO:0031982,vesicle|GO:0031988,membrane-bounded vesicle|GO:0005794,Golgi apparatus|GO:0012505,endomembrane system|GO:1903561,extracellular vesicle|GO:0005615,extracellular space|GO:0043230,extracellular organelle|GO:0043231,intracellular membrane-bound…	GO:0001948,glycoprotein binding|GO:0004866,endopeptidase inhibitor activity|GO:0097367,carbohydrate derivative binding|GO:0061135,endopeptidase regulator activity|GO:0061134,peptidase regulator activity|GO:0019899,enzyme binding|GO:0002020,protease binding|GO:0005515,protein binding|GO:0030414,peptidase inhibitor activity|GO:0004867,serine-type endopeptidase inhibitor activity|GO:0004857,enzyme i…	mmu04610,Complement and coagulation cascades
G3HIE4	Aprataxin and PNK-like factor OS=Cricetulus griseus GN=I79_010405 PE=4 SV=1 - [G3HIE4_CRIGR]	3.52	2	2	2	2	0.976352	1.20031	0.801197	0.754376	0.746665	0.651192	511	56.5995	5.47803	0.722746	0.0838471	Mrpl3	GO:0044249,cellular biosynthetic process|GO:0034641,cellular nitrogen compound metabolic process|GO:0006807,nitrogen compound metabolic process|GO:0034645,cellular macromolecule biosynthetic process|GO:1901576,organic substance biosynthetic process|GO:0044267,cellular protein metabolic process|GO:0044260,cellular macromolecule metabolic process|GO:0043043,peptide biosynthetic process|GO:0071704,o…	GO:0015934,large ribosomal subunit|GO:0031974,membrane-enclosed lumen|GO:0043229,intracellular organelle|GO:0043228,non-membrane-bounded organelle|GO:0043227,membrane-bounded organelle|GO:0043226,organelle|GO:0005737,cytoplasm|GO:0005739,mitochondrion|GO:0030529,ribonucleoprotein complex|GO:0005759,mitochondrial matrix|GO:0044429,mitochondrial part|GO:0000315,organellar large ribosomal subunit|GO…	GO:0097159,organic cyclic compound binding|GO:0044822,poly(A) RNA binding|GO:0005198,structural molecule activity|GO:0003735,structural constituent of ribosome|GO:0003723,RNA binding|GO:0003676,nucleic acid binding|GO:1901363,heterocyclic compound binding|GO:0005488,binding	mmu03010,Ribosome
G3IAX3	Pyruvate kinase OS=Cricetulus griseus GN=I79_020755 PE=3 SV=1 - [G3IAX3_CRIGR]	39.26	7	1	19	228	0.790983	1.00211	1.13862	0.669964	0.754371	0.699485	461	50.436	7.81104	0.724431	0.0608845	Pkm	GO:0009185,ribonucleoside diphosphate metabolic process|GO:0006732,coenzyme metabolic process|GO:0009141,nucleoside triphosphate metabolic process|GO:0009144,purine nucleoside triphosphate metabolic process|GO:0019752,carboxylic acid metabolic process|GO:0044723,single-organism carbohydrate metabolic process|GO:0034641,cellular nitrogen compound metabolic process|GO:0006807,nitrogen compound meta…	GO:0031012,extracellular matrix|GO:0043229,intracellular organelle|GO:0071944,cell periphery|GO:0005929,cilium|GO:0043227,membrane-bounded organelle|GO:0043226,organelle|GO:0005737,cytoplasm|GO:1903561,extracellular vesicle|GO:0070062,extracellular exosome|GO:0043209,myelin sheath|GO:0005634,nucleus|GO:0016020,membrane|GO:0005739,mitochondrion|GO:0031988,membrane-bounded vesicle|GO:0005886,plasma…	GO:0035639,purine ribonucleoside triphosphate binding|GO:0044877,macromolecular complex binding|GO:0005488,binding|GO:0003676,nucleic acid binding|GO:0043167,ion binding|GO:1901363,heterocyclic compound binding|GO:0001883,purine nucleoside binding|GO:0001882,nucleoside binding|GO:0043168,anion binding|GO:0043169,cation binding|GO:0030955,potassium ion binding|GO:0000287,magnesium ion binding|GO:0…	mmu05230,Central carbon metabolism in cancer|mmu01100,Metabolic pathways|mmu05203,Viral carcinogenesis|mmu01230,Biosynthesis of amino acids|mmu00010,Glycolysis / Gluconeogenesis|mmu04922,Glucagon signaling pathway|mmu01200,Carbon metabolism|mmu04930,Type II diabetes mellitus|mmu00230,Purine metabolism|mmu00620,Pyruvate metabolism
A0A1A6HDN8	Uncharacterized protein (Fragment) OS=Neotoma lepida GN=A6R68_17802 PE=4 SV=1 - [A0A1A6HDN8_NEOLE]	10.5	1	1	2	3	0.915032	1.00596	1.07232	0.842031	0.659408	0.667143	181	20.3843	5.77002	0.724474	0.0215308	Erp29	GO:0006888,ER to Golgi vesicle-mediated transport|GO:0019220,regulation of phosphate metabolic process|GO:0080090,regulation of primary metabolic process|GO:0019222,regulation of metabolic process|GO:2001233,regulation of apoptotic signaling pathway|GO:0051048,negative regulation of secretion|GO:0051049,regulation of transport|GO:0048584,positive regulation of response to stimulus|GO:0048583,regu…	GO:0005783,endoplasmic reticulum|GO:0048770,pigment granule|GO:0031974,membrane-enclosed lumen|GO:0043229,intracellular organelle|GO:0030133,transport vesicle|GO:0043227,membrane-bounded organelle|GO:0043226,organelle|GO:0005737,cytoplasm|GO:0070062,extracellular exosome|GO:0016023,cytoplasmic membrane-bounded vesicle|GO:0031410,cytoplasmic vesicle|GO:0016020,membrane|GO:0031988,membrane-bounded …	GO:0051087,chaperone binding|GO:0005488,binding|GO:0005515,protein binding|GO:0046983,protein dimerization activity|GO:0042802,identical protein binding|GO:0042803,protein homodimerization activity	mmu04141,Protein processing in endoplasmic reticulum
A0A1A6GZ56	Uncharacterized protein OS=Neotoma lepida GN=A6R68_00008 PE=4 SV=1 - [A0A1A6GZ56_NEOLE]	31.82	4	2	2	7	0.973181	1.01149	1.04903	0.782976	0.697365	0.719255	44	5.04952	5.05908	0.725053	0.00118356	Tmsb4x	GO:0044238,primary metabolic process|GO:0080090,regulation of primary metabolic process|GO:0019222,regulation of metabolic process|GO:0008064,regulation of actin polymerization or depolymerization|GO:0001503,ossification|GO:0051651,maintenance of location in cell|GO:0071840,cellular component organization or biogenesis|GO:0010604,positive regulation of macromolecule metabolic process|GO:0070727,c…	GO:0005856,cytoskeleton|GO:0005737,cytoplasm|GO:0005829,cytosol|GO:0043231,intracellular membrane-bounded organelle|GO:0043232,intracellular non-membrane-bounded organelle|GO:0005634,nucleus|GO:0044464,cell part|GO:0044444,cytoplasmic part|GO:0005623,cell|GO:0005622,intracellular|GO:0043229,intracellular organelle|GO:0043228,non-membrane-bounded organelle|GO:0044424,intracellular part|GO:0043227,…	GO:0008092,cytoskeletal protein binding|GO:0003779,actin binding|GO:0005488,binding|GO:0005515,protein binding|GO:0003785,actin monomer binding	mmu04810,Regulation of actin cytoskeleton
G3HL79	Metalloreductase STEAP2 OS=Cricetulus griseus GN=I79_011464 PE=4 SV=1 - [G3HL79_CRIGR]	21.47	2	1	8	10	1.02043	1.03708	0.946019	0.748118	0.711901	0.7188	489	55.7076	9.24658	0.72542	0.000799142	Steap2	GO:0006887,exocytosis|GO:0008152,metabolic process|GO:0050801,ion homeostasis|GO:0055076,transition metal ion homeostasis|GO:0042592,homeostatic process|GO:0032940,secretion by cell|GO:0055072,iron ion homeostasis|GO:0006826,iron ion transport|GO:0048193,Golgi vesicle transport|GO:0006825,copper ion transport|GO:0098771,inorganic ion homeostasis|GO:0044699,single-organism process|GO:0009719,respo…	GO:0043229,intracellular organelle|GO:0071944,cell periphery|GO:0031301,integral component of organelle membrane|GO:0031300,intrinsic component of organelle membrane|GO:0030173,integral component of Golgi membrane|GO:0030133,transport vesicle|GO:0005622,intracellular|GO:0030135,coated vesicle|GO:0043226,organelle|GO:0031224,intrinsic component of membrane|GO:0010008,endosome membrane|GO:0005737,c…	GO:0043169,cation binding|GO:0016722,oxidoreductase activity, oxidizing metal ions|GO:0016723,oxidoreductase activity, oxidizing metal ions, NAD or NADP as acceptor|GO:0046872,metal ion binding|GO:0005215,transporter activity|GO:0043167,ion binding|GO:0052851,ferric-chelate reductase (NADPH) activity|GO:0003824,catalytic activity|GO:0005488,binding|GO:0008823,cupric reductase activity|GO:0016491,…	mmu04978,Mineral absorption
G3H8X7	Pericentrin OS=Cricetulus griseus GN=I79_006826 PE=4 SV=1 - [G3H8X7_CRIGR]	0.79	1	1	2	2	1.18158	1.05621	0.780374	0.752897	0.707909	0.743754	3034	347.065	5.50342	0.730432	0.0854087	Pcnt	GO:0033157,regulation of intracellular protein transport|GO:0035108,limb morphogenesis|GO:0032388,positive regulation of intracellular transport|GO:0048589,developmental growth|GO:0051049,regulation of transport|GO:0032386,regulation of intracellular transport|GO:0035107,appendage morphogenesis|GO:0060322,head development|GO:0035264,multicellular organism growth|GO:0071840,cellular component orga…	GO:0000242,pericentriolar material|GO:0043229,intracellular organelle|GO:0043228,non-membrane-bounded organelle|GO:0005874,microtubule|GO:0005929,cilium|GO:0043227,membrane-bounded organelle|GO:0043226,organelle|GO:0005856,cytoskeleton|GO:0036064,ciliary basal body|GO:0045171,intercellular bridge|GO:0031514,motile cilium|GO:0005813,centrosome|GO:0005814,centriole|GO:0005815,microtubule organizing…	GO:0005516,calmodulin binding|GO:0005515,protein binding|GO:0005488,binding	0
G3H0E0	Tyrosine-protein kinase-protein kinase SgK269 OS=Cricetulus griseus GN=I79_003595 PE=4 SV=1 - [G3H0E0_CRIGR]	3.14	1	1	2	3	1.11179	1.1813	0.723707	0.858254	0.681759	0.664114	986	109.95	6.84424	0.730619	0.156	Pink1	GO:0033157,regulation of intracellular protein transport|GO:0051046,regulation of secretion|GO:0051047,positive regulation of secretion|GO:0051049,regulation of transport|GO:0098779,activation of mitophagy in response to mitochondrial depolarization|GO:0009167,purine ribonucleoside monophosphate metabolic process|GO:0044281,small molecule metabolic process|GO:0009161,ribonucleoside monophosphate …	GO:0031932,TORC2 complex|GO:0044464,cell part|GO:0031970,organelle envelope lumen|GO:0098573,intrinsic component of mitochondrial membrane|GO:0031974,membrane-enclosed lumen|GO:0019867,outer membrane|GO:0031307,integral component of mitochondrial outer membrane|GO:0031306,intrinsic component of mitochondrial outer membrane|GO:0000785,chromatin|GO:0031300,intrinsic component of organelle membrane|…	GO:0044389,ubiquitin-like protein ligase binding|GO:0035639,purine ribonucleoside triphosphate binding|GO:0019899,enzyme binding|GO:0004672,protein kinase activity|GO:0043167,ion binding|GO:1901363,heterocyclic compound binding|GO:1901265,nucleoside phosphate binding|GO:0001882,nucleoside binding|GO:0043168,anion binding|GO:0043169,cation binding|GO:0019900,kinase binding|GO:0000287,magnesium ion…	mmu05012,Parkinson's disease
G3GRA0	Lamin-B receptor OS=Cricetulus griseus GN=I79_000043 PE=4 SV=1 - [G3GRA0_CRIGR]	6.79	1	1	5	6	0.927238	1.08178	0.99082	0.796429	0.705471	0.697284	619	70.3841	9.45166	0.7331	0.00830339	Tm7sf2	GO:0044281,small molecule metabolic process|GO:0044283,small molecule biosynthetic process|GO:1901362,organic cyclic compound biosynthetic process|GO:1901360,organic cyclic compound metabolic process|GO:1901576,organic substance biosynthetic process|GO:0044710,single-organism metabolic process|GO:0044711,single-organism biosynthetic process|GO:0055114,oxidation-reduction process|GO:0071704,organi…	GO:0005783,endoplasmic reticulum|GO:0005789,endoplasmic reticulum membrane|GO:0042175,nuclear outer membrane-endoplasmic reticulum membrane network|GO:0043229,intracellular organelle|GO:0043227,membrane-bounded organelle|GO:0043226,organelle|GO:0031224,intrinsic component of membrane|GO:0005737,cytoplasm|GO:0031090,organelle membrane|GO:0016021,integral component of membrane|GO:0016020,membrane|G…	GO:0050613,delta14-sterol reductase activity|GO:0016627,oxidoreductase activity, acting on the CH-CH group of donors|GO:0003824,catalytic activity|GO:0016628,oxidoreductase activity, acting on the CH-CH group of donors, NAD or NADP as acceptor|GO:0016491,oxidoreductase activity	mmu00100,Steroid biosynthesis|mmu01100,Metabolic pathways
A0A061IE35	Switch-associated protein 70 OS=Cricetulus griseus GN=H671_3g10110 PE=4 SV=1 - [A0A061IE35_CRIGR]	1.2	2	1	1	1	1.39861	0.871265	0.758857	0.706627	0.743685	0.770132	585	68.7285	6.22705	0.733126	0.24534	Def6	0	GO:0005737,cytoplasm|GO:0043231,intracellular membrane-bounded organelle|GO:0005634,nucleus|GO:0016020,membrane|GO:0044464,cell part|GO:0005623,cell|GO:0005622,intracellular|GO:0043229,intracellular organelle|GO:0071944,cell periphery|GO:0005911,cell-cell junction|GO:0005886,plasma membrane|GO:0044424,intracellular part|GO:0043227,membrane-bounded organelle|GO:0043226,organelle|GO:0030054,cell ju…	GO:0005488,binding|GO:0005515,protein binding	0
A0A061HU28	Rab GDP dissociation inhibitor OS=Cricetulus griseus GN=H671_xg20760 PE=3 SV=1 - [A0A061HU28_CRIGR]	47.72	2	1	17	40	0.975038	1.00387	1.02211	0.826943	0.656657	0.724139	438	49.5457	5.33838	0.735664	0.00675624	Gdi1	GO:0033157,regulation of intracellular protein transport|GO:0008104,protein localization|GO:0010038,response to metal ion|GO:0019222,regulation of metabolic process|GO:0051049,regulation of transport|GO:0032386,regulation of intracellular transport|GO:0032387,negative regulation of intracellular transport|GO:0048468,cell development|GO:0061024,membrane organization|GO:0007165,signal transduction|…	GO:0043234,protein complex|GO:0005794,Golgi apparatus|GO:0005622,intracellular|GO:0032991,macromolecular complex|GO:0043231,intracellular membrane-bounded organelle|GO:0043209,myelin sheath|GO:0044464,cell part|GO:0030496,midbody|GO:0044444,cytoplasmic part|GO:0005623,cell|GO:0005737,cytoplasm|GO:0097458,neuron part|GO:0043229,intracellular organelle|GO:0012505,endomembrane system|GO:0043005,neur…	GO:0031267,small GTPase binding|GO:0005092,GDP-dissociation inhibitor activity|GO:0005093,Rab GDP-dissociation inhibitor activity|GO:0030234,enzyme regulator activity|GO:0005096,GTPase activator activity|GO:0017137,Rab GTPase binding|GO:0019899,enzyme binding|GO:0017016,Ras GTPase binding|GO:0030695,GTPase regulator activity|GO:0051020,GTPase binding|GO:0008047,enzyme activator activity|GO:000551…	0
A0A1A6HY88	Uncharacterized protein OS=Neotoma lepida GN=A6R68_22825 PE=4 SV=1 - [A0A1A6HY88_NEOLE]	14.91	2	2	2	3	1.00545	0.948431	1.04091	0.759796	0.754114	0.690024	114	11.614	9.70068	0.735922	0.00166657	Tmem14c	GO:1901566,organonitrogen compound biosynthetic process|GO:0033013,tetrapyrrole metabolic process|GO:0019222,regulation of metabolic process|GO:0031326,regulation of cellular biosynthetic process|GO:0030154,cell differentiation|GO:0031323,regulation of cellular metabolic process|GO:0006778,porphyrin-containing compound metabolic process|GO:0006779,porphyrin-containing compound biosynthetic proces…	GO:0044464,cell part|GO:0031975,envelope|GO:0043229,intracellular organelle|GO:0043227,membrane-bounded organelle|GO:0043226,organelle|GO:0031224,intrinsic component of membrane|GO:0005737,cytoplasm|GO:0031090,organelle membrane|GO:0016021,integral component of membrane|GO:0016020,membrane|GO:0044444,cytoplasmic part|GO:0005739,mitochondrion|GO:0031967,organelle envelope|GO:0031966,mitochondrial …	0	0
A0A1A6G1C4	Uncharacterized protein OS=Neotoma lepida GN=A6R68_08893 PE=4 SV=1 - [A0A1A6G1C4_NEOLE]	24.78	1	1	3	4	1.07814	1.08134	0.851688	0.75827	0.721041	0.748218	113	12.6156	10.1694	0.739756	0.027282	Ndufa7	GO:0044238,primary metabolic process|GO:0009141,nucleoside triphosphate metabolic process|GO:0009144,purine nucleoside triphosphate metabolic process|GO:0009167,purine ribonucleoside monophosphate metabolic process|GO:0034641,cellular nitrogen compound metabolic process|GO:0010467,gene expression|GO:1901360,organic cyclic compound metabolic process|GO:0044281,small molecule metabolic process|GO:0…	GO:0098796,membrane protein complex|GO:0044464,cell part|GO:0031974,membrane-enclosed lumen|GO:1990204,oxidoreductase complex|GO:0043229,intracellular organelle|GO:0043228,non-membrane-bounded organelle|GO:0030529,ribonucleoprotein complex|GO:0043227,membrane-bounded organelle|GO:0043226,organelle|GO:0005737,cytoplasm|GO:0031090,organelle membrane|GO:0005743,mitochondrial inner membrane|GO:001602…	GO:0003824,catalytic activity|GO:0008137,NADH dehydrogenase (ubiquinone) activity|GO:0005198,structural molecule activity|GO:0003735,structural constituent of ribosome|GO:0016655,oxidoreductase activity, acting on NAD(P)H, quinone or similar compound as acceptor|GO:0050136,NADH dehydrogenase (quinone) activity|GO:0016491,oxidoreductase activity|GO:0003954,NADH dehydrogenase activity|GO:0016651,ox…	mmu01100,Metabolic pathways|mmu00190,Oxidative phosphorylation|mmu05012,Parkinson's disease|mmu05016,Huntington's disease|mmu05010,Alzheimer's disease|mmu04932,Non-alcoholic fatty liver disease (NAFLD)
A0A1A6GMN6	Uncharacterized protein OS=Neotoma lepida GN=A6R68_04482 PE=4 SV=1 - [A0A1A6GMN6_NEOLE]	16.3	1	1	6	11	0.901367	1.07599	1.02036	0.710424	0.764478	0.75278	368	40.8586	5.85889	0.743126	0.00898257	Map2k1	GO:0051049,regulation of transport|GO:0098779,activation of mitophagy in response to mitochondrial depolarization|GO:0051656,establishment of organelle localization|GO:0051650,establishment of vesicle localization|GO:0051716,cellular response to stimulus|GO:0000165,MAPK cascade|GO:0030855,epithelial cell differentiation|GO:0060541,respiratory system development|GO:0031103,axon regeneration|GO:003…	GO:0042995,cell projection|GO:0016020,membrane|GO:0005783,endoplasmic reticulum|GO:0044421,extracellular region part|GO:0030425,dendrite|GO:0030424,axon|GO:0043229,intracellular organelle|GO:0043228,non-membrane-bounded organelle|GO:0005924,cell-substrate adherens junction|GO:0005815,microtubule organizing center|GO:0005874,microtubule|GO:0043226,organelle|GO:0030054,cell junction|GO:0030055,cell…	GO:0005488,binding|GO:0008022,protein C-terminus binding|GO:0016791,phosphatase activity|GO:0019207,kinase regulator activity|GO:0035639,purine ribonucleoside triphosphate binding|GO:0019209,kinase activator activity|GO:0019899,enzyme binding|GO:0042578,phosphoric ester hydrolase activity|GO:0060089,molecular transducer activity|GO:0051020,GTPase binding|GO:0019900,kinase binding|GO:0008047,enzym…	mmu05231,Choline metabolism in cancer|mmu05020,Prion diseases|mmu04550,Signaling pathways regulating pluripotency of stem cells|mmu05200,Pathways in cancer|mmu04510,Focal adhesion|mmu05205,Proteoglycans in cancer|mmu05206,MicroRNAs in cancer|mmu04668,TNF signaling pathway|mmu05218,Melanoma|mmu04917,Prolactin signaling pathway|mmu05230,Central carbon metabolism in cancer|mmu04720,Long-term potenti…
A0A1A6HPM3	Uncharacterized protein OS=Neotoma lepida GN=A6R68_22118 PE=4 SV=1 - [A0A1A6HPM3_NEOLE]	13.64	1	1	1	1	0.989832	1.05039	0.963348	0.821938	0.692425	0.726333	66	7.2557	8.36768	0.746011	0.00546139	Lypd3	GO:0007160,cell-matrix adhesion|GO:0007155,cell adhesion|GO:0031589,cell-substrate adhesion|GO:0022610,biological adhesion	GO:0005615,extracellular space|GO:0016021,integral component of membrane|GO:0016020,membrane|GO:0044464,cell part|GO:0005623,cell|GO:0071944,cell periphery|GO:0005576,extracellular region|GO:0005886,plasma membrane|GO:0044425,membrane part|GO:0044421,extracellular region part|GO:0031224,intrinsic component of membrane|GO:0031225,anchored component of membrane	GO:0043236,laminin binding|GO:0005488,binding|GO:0005515,protein binding|GO:0050840,extracellular matrix binding	0
G3HA07	Uncharacterized methyltransferase WBSCR22 OS=Cricetulus griseus GN=I79_007244 PE=4 SV=1 - [G3HA07_CRIGR]	8.45	2	2	2	2	0.948425	1.02564	1.02088	0.762866	0.744915	0.732218	296	33.1648	8.55811	0.747927	0.000688056	Wbscr22	GO:0080090,regulation of primary metabolic process|GO:0019222,regulation of metabolic process|GO:0043933,macromolecular complex subunit organization|GO:0031326,regulation of cellular biosynthetic process|GO:0031323,regulation of cellular metabolic process|GO:0090304,nucleic acid metabolic process|GO:0044249,cellular biosynthetic process|GO:0034641,cellular nitrogen compound metabolic process|GO:0…	GO:0005737,cytoplasm|GO:0043231,intracellular membrane-bounded organelle|GO:0005634,nucleus|GO:0044464,cell part|GO:0005623,cell|GO:0005622,intracellular|GO:0043229,intracellular organelle|GO:0044424,intracellular part|GO:0043227,membrane-bounded organelle|GO:0043226,organelle	GO:0097159,organic cyclic compound binding|GO:0044822,poly(A) RNA binding|GO:0003824,catalytic activity|GO:0016740,transferase activity|GO:0016741,transferase activity, transferring one-carbon groups|GO:0003723,RNA binding|GO:0003676,nucleic acid binding|GO:0008168,methyltransferase activity|GO:1901363,heterocyclic compound binding|GO:0005488,binding	0
A0A1A6H8Z9	Uncharacterized protein OS=Neotoma lepida GN=A6R68_14656 PE=4 SV=1 - [A0A1A6H8Z9_NEOLE]	5.56	2	1	2	4	1.18267	0.990113	0.818812	0.744807	0.736787	0.760713	432	47.4931	7.21045	0.749535	0.0767207	Taf5	GO:0080090,regulation of primary metabolic process|GO:0019222,regulation of metabolic process|GO:0043933,macromolecular complex subunit organization|GO:0031326,regulation of cellular biosynthetic process|GO:0006473,protein acetylation|GO:0031323,regulation of cellular metabolic process|GO:0090304,nucleic acid metabolic process|GO:0044249,cellular biosynthetic process|GO:0034641,cellular nitrogen …	GO:0031248,protein acetyltransferase complex|GO:0015629,actin cytoskeleton|GO:0044464,cell part|GO:0031974,membrane-enclosed lumen|GO:0043229,intracellular organelle|GO:0043228,non-membrane-bounded organelle|GO:0016591,DNA-directed RNA polymerase II, holoenzyme|GO:0043227,membrane-bounded organelle|GO:0043226,organelle|GO:0030880,RNA polymerase complex|GO:0005856,cytoskeleton|GO:0031981,nuclear l…	GO:0001071,nucleic acid binding transcription factor activity|GO:0003676,nucleic acid binding|GO:0003677,DNA binding|GO:1901363,heterocyclic compound binding|GO:0008080,N-acetyltransferase activity|GO:0004402,histone acetyltransferase activity|GO:0016740,transferase activity|GO:0016746,transferase activity, transferring acyl groups|GO:0016747,transferase activity, transferring acyl groups other t…	mmu03022,Basal transcription factors|mmu05168,Herpes simplex infection
A0A1A6HWM5	Uncharacterized protein OS=Neotoma lepida GN=A6R68_23147 PE=3 SV=1 - [A0A1A6HWM5_NEOLE]	61.51	3	1	30	111	1.0107	0.984254	1.00795	0.733367	0.771572	0.757183	556	60.3006	6.21436	0.753311	5.98265e-05	Cct7	GO:0006457,protein folding|GO:0019953,sexual reproduction|GO:1901998,toxin transport|GO:0044699,single-organism process|GO:0044267,cellular protein metabolic process|GO:0000003,reproduction|GO:0044260,cellular macromolecule metabolic process|GO:0071704,organic substance metabolic process|GO:0008037,cell recognition|GO:0006810,transport|GO:0009988,cell-cell recognition|GO:0009987,cellular process|…	GO:0043229,intracellular organelle|GO:0043228,non-membrane-bounded organelle|GO:0005832,chaperonin-containing T-complex|GO:0005874,microtubule|GO:0043226,organelle|GO:0005856,cytoskeleton|GO:0031982,vesicle|GO:0044445,cytosolic part|GO:0043227,membrane-bounded organelle|GO:0005739,mitochondrion|GO:0031988,membrane-bounded vesicle|GO:0044430,cytoskeletal part|GO:0005576,extracellular region|GO:000…	GO:0035639,purine ribonucleoside triphosphate binding|GO:0005488,binding|GO:0043167,ion binding|GO:1901363,heterocyclic compound binding|GO:1901265,nucleoside phosphate binding|GO:0001882,nucleoside binding|GO:0043168,anion binding|GO:0051082,unfolded protein binding|GO:0000166,nucleotide binding|GO:0001883,purine nucleoside binding|GO:0032549,ribonucleoside binding|GO:0017076,purine nucleotide b…	0
G3H1V1	60S ribosomal protein L21 OS=Cricetulus griseus GN=I79_004135 PE=4 SV=1 - [G3H1V1_CRIGR]	40.63	14	1	9	26	1.03446	1.02327	0.948351	0.688326	0.851623	0.72572	160	18.643	10.4185	0.753695	0.0118454	Fzd3	GO:0048468,cell development|GO:0060322,head development|GO:0007164,establishment of tissue polarity|GO:0007165,signal transduction|GO:0007166,cell surface receptor signaling pathway|GO:0098773,skin epidermis development|GO:0071840,cellular component organization or biogenesis|GO:0051716,cellular response to stimulus|GO:0045786,negative regulation of cell cycle|GO:0042330,taxis|GO:0048869,cellular…	GO:0098590,plasma membrane region|GO:0016020,membrane|GO:0032433,filopodium tip|GO:0030425,dendrite|GO:0030424,axon|GO:0030175,filopodium|GO:0071944,cell periphery|GO:0045202,synapse|GO:0031224,intrinsic component of membrane|GO:0005737,cytoplasm|GO:0045177,apical part of cell|GO:0016021,integral component of membrane|GO:0048786,presynaptic active zone|GO:0097458,neuron part|GO:0044456,synapse pa…	GO:0005488,binding|GO:0004930,G-protein coupled receptor activity|GO:0038023,signaling receptor activity|GO:0005515,protein binding|GO:0042813,Wnt-activated receptor activity|GO:0060089,molecular transducer activity|GO:0004888,transmembrane signaling receptor activity|GO:0030165,PDZ domain binding|GO:0004872,receptor activity|GO:0004871,signal transducer activity|GO:0017147,Wnt-protein binding|GO…	mmu04916,Melanogenesis|mmu05166,HTLV-I infection|mmu04550,Signaling pathways regulating pluripotency of stem cells|mmu05200,Pathways in cancer|mmu05217,Basal cell carcinoma|mmu05205,Proteoglycans in cancer|mmu05206,MicroRNAs in cancer|mmu04310,Wnt signaling pathway|mmu04360,Axon guidance|mmu04390,Hippo signaling pathway
G3GWY9	Putative methyltransferase TARBP1 OS=Cricetulus griseus GN=I79_002276 PE=4 SV=1 - [G3GWY9_CRIGR]	1.81	2	1	1	1	1.13887	0.879545	0.991059	0.346566	0.838764	1.08534	1048	118.658	6.27783	0.754508	0.34419	Hk1	GO:0009167,purine ribonucleoside monophosphate metabolic process|GO:0061621,canonical glycolysis|GO:0061620,glycolytic process through glucose-6-phosphate|GO:0044281,small molecule metabolic process|GO:0009161,ribonucleoside monophosphate metabolic process|GO:1901360,organic cyclic compound metabolic process|GO:0044712,single-organism catabolic process|GO:0044710,single-organism metabolic process…	GO:0044463,cell projection part|GO:0097223,sperm part|GO:0031975,envelope|GO:0043229,intracellular organelle|GO:0005929,cilium|GO:0043227,membrane-bounded organelle|GO:0043226,organelle|GO:0005737,cytoplasm|GO:0031090,organelle membrane|GO:0097228,sperm principal piece|GO:0031514,motile cilium|GO:0036126,sperm flagellum|GO:0016020,membrane|GO:0044444,cytoplasmic part|GO:0005739,mitochondrion|GO:0…	GO:0005488,binding|GO:0019200,carbohydrate kinase activity|GO:0035639,purine ribonucleoside triphosphate binding|GO:0008865,fructokinase activity|GO:0004396,hexokinase activity|GO:0030246,carbohydrate binding|GO:0019158,mannokinase activity|GO:0048029,monosaccharide binding|GO:0043167,ion binding|GO:1901363,heterocyclic compound binding|GO:0001883,purine nucleoside binding|GO:0001882,nucleoside b…	mmu00052,Galactose metabolism|mmu05230,Central carbon metabolism in cancer|mmu04973,Carbohydrate digestion and absorption|mmu00051,Fructose and mannose metabolism|mmu01100,Metabolic pathways|mmu00520,Amino sugar and nucleotide sugar metabolism|mmu04910,Insulin signaling pathway|mmu00524,Butirosin and neomycin biosynthesis|mmu00500,Starch and sucrose metabolism|mmu04066,HIF-1 signaling pathway|mmu…
A0A1A6H609	Lipase maturation factor OS=Neotoma lepida GN=A6R68_12340 PE=3 SV=1 - [A0A1A6H609_NEOLE]	2.63	2	2	2	8	0.979562	1.02155	0.980466	0.77517	0.719009	0.758978	685	78.0397	9.92041	0.755694	0.000362285	Lmf2	0	GO:0005783,endoplasmic reticulum|GO:0005789,endoplasmic reticulum membrane|GO:0042175,nuclear outer membrane-endoplasmic reticulum membrane network|GO:0043229,intracellular organelle|GO:0043227,membrane-bounded organelle|GO:0043226,organelle|GO:0031224,intrinsic component of membrane|GO:0005737,cytoplasm|GO:0031090,organelle membrane|GO:0016021,integral component of membrane|GO:0016020,membrane|G…	0	0
A0A1A6HBV6	Uncharacterized protein OS=Neotoma lepida GN=A6R68_17792 PE=3 SV=1 - [A0A1A6HBV6_NEOLE]	1.7	2	2	2	33	1.13072	0.97335	0.905402	0.778965	0.784955	0.710434	588	66.0139	6.30322	0.755732	0.0258888	Afp	GO:0044238,primary metabolic process|GO:0022602,ovulation cycle process|GO:0061008,hepaticobiliary system development|GO:0061458,reproductive system development|GO:0042448,progesterone metabolic process|GO:0031016,pancreas development|GO:0019953,sexual reproduction|GO:0008585,female gonad development|GO:0007292,female gamete generation|GO:0010817,regulation of hormone levels|GO:0023052,signaling|…	GO:0005737,cytoplasm|GO:0005615,extracellular space|GO:0044464,cell part|GO:0005623,cell|GO:0005622,intracellular|GO:0005576,extracellular region|GO:0044424,intracellular part|GO:0044421,extracellular region part	GO:0043169,cation binding|GO:0046872,metal ion binding|GO:0005488,binding|GO:0043167,ion binding	mmu04390,Hippo signaling pathway
A0A1A6FW00	Uncharacterized protein (Fragment) OS=Neotoma lepida GN=A6R68_11560 PE=4 SV=1 - [A0A1A6FW00_NEOLE]	1.71	1	1	1	1	0.998776	1.19057	0.819241	0.8085	0.749264	0.716304	762	84.5414	4.76709	0.755859	0.0911516	Ercc5	GO:0006295,nucleotide-excision repair, DNA incision, 3'-to lesion|GO:0032502,developmental process|GO:0044238,primary metabolic process|GO:0048589,developmental growth|GO:0009314,response to radiation|GO:0090304,nucleic acid metabolic process|GO:0090305,nucleic acid phosphodiester bond hydrolysis|GO:0034641,cellular nitrogen compound metabolic process|GO:0006807,nitrogen compound metabolic proces…	GO:0032806,carboxy-terminal domain protein kinase complex|GO:0030880,RNA polymerase complex|GO:0044464,cell part|GO:0031974,membrane-enclosed lumen|GO:0090575,RNA polymerase II transcription factor complex|GO:0005662,DNA replication factor A complex|GO:0016591,DNA-directed RNA polymerase II, holoenzyme|GO:0043227,membrane-bounded organelle|GO:0000228,nuclear chromosome|GO:0005856,cytoskeleton|GO:…	GO:0005488,binding|GO:0003676,nucleic acid binding|GO:0003677,DNA binding|GO:1901363,heterocyclic compound binding|GO:0043169,cation binding|GO:0043566,structure-specific DNA binding|GO:0004520,endodeoxyribonuclease activity|GO:0043167,ion binding|GO:0003690,double-stranded DNA binding|GO:0046872,metal ion binding|GO:0003697,single-stranded DNA binding|GO:0042802,identical protein binding|GO:0042…	0
A0A1A6HIS2	Plasminogen OS=Neotoma lepida GN=A6R68_19482 PE=3 SV=1 - [A0A1A6HIS2_NEOLE]	1.84	1	1	2	2	1.02265	1.06593	0.917931	0.779959	0.786853	0.708176	814	90.6657	7.03467	0.756685	0.00854486	Plg	GO:0007599,hemostasis|GO:0048589,developmental growth|GO:0060249,anatomical structure homeostasis|GO:0060711,labyrinthine layer development|GO:0048585,negative regulation of response to stimulus|GO:0048584,positive regulation of response to stimulus|GO:0048583,regulation of response to stimulus|GO:0048771,tissue remodeling|GO:0060716,labyrinthine layer blood vessel development|GO:0072359,circulat…	GO:0019897,extrinsic component of plasma membrane|GO:0009897,external side of plasma membrane|GO:0034358,plasma lipoprotein particle|GO:0019898,extrinsic component of membrane|GO:0043229,intracellular organelle|GO:0071944,cell periphery|GO:1990777,lipoprotein particle|GO:0098552,side of membrane|GO:0043227,membrane-bounded organelle|GO:0043226,organelle|GO:1903561,extracellular vesicle|GO:0031982…	GO:0005488,binding|GO:0004252,serine-type endopeptidase activity|GO:0004175,endopeptidase activity|GO:0017171,serine hydrolase activity|GO:0016787,hydrolase activity|GO:0034185,apolipoprotein binding|GO:0003824,catalytic activity|GO:0070011,peptidase activity, acting on L-amino acid peptides|GO:0019904,protein domain specific binding|GO:0005515,protein binding|GO:0008233,peptidase activity|GO:000…	mmu04610,Complement and coagulation cascades|mmu05164,Influenza A|mmu05150,Staphylococcus aureus infection|mmu04080,Neuroactive ligand-receptor interaction
A0A1A6HJI3	Uncharacterized protein OS=Neotoma lepida GN=A6R68_19478 PE=4 SV=1 - [A0A1A6HJI3_NEOLE]	4.33	3	4	4	5	0.998497	0.970941	1.03232	0.76513	0.762662	0.749309	878	98.6185	6.81494	0.758589	0.000195134	Itih2	GO:0009892,negative regulation of metabolic process|GO:0080090,regulation of primary metabolic process|GO:0019222,regulation of metabolic process|GO:0031324,negative regulation of cellular metabolic process|GO:0031323,regulation of cellular metabolic process|GO:1903510,mucopolysaccharide metabolic process|GO:0006807,nitrogen compound metabolic process|GO:0030203,glycosaminoglycan metabolic proces…	GO:0043230,extracellular organelle|GO:0031982,vesicle|GO:0044421,extracellular region part|GO:0043227,membrane-bounded organelle|GO:0072562,blood microparticle|GO:0031988,membrane-bounded vesicle|GO:0005576,extracellular region|GO:0005615,extracellular space|GO:1903561,extracellular vesicle|GO:0065010,extracellular membrane-bounded organelle|GO:0043226,organelle|GO:0070062,extracellular exosome	GO:0004866,endopeptidase inhibitor activity|GO:0061135,endopeptidase regulator activity|GO:0061134,peptidase regulator activity|GO:0030414,peptidase inhibitor activity|GO:0004867,serine-type endopeptidase inhibitor activity|GO:0004857,enzyme inhibitor activity|GO:0098772,molecular function regulator|GO:0030234,enzyme regulator activity	0
A0A1A6HM18	Uncharacterized protein OS=Neotoma lepida GN=A6R68_18123 PE=4 SV=1 - [A0A1A6HM18_NEOLE]	15.47	2	2	7	11	1.07659	0.98338	0.942625	0.762153	0.715696	0.804571	601	66.9002	6.58057	0.760148	0.00706728	Larp4	GO:0022604,regulation of cell morphogenesis|GO:0022603,regulation of anatomical structure morphogenesis|GO:0051128,regulation of cellular component organization|GO:0009653,anatomical structure morphogenesis|GO:0050789,regulation of biological process|GO:0071840,cellular component organization or biogenesis|GO:0000902,cell morphogenesis|GO:0048869,cellular developmental process|GO:0016043,cellular…	GO:0016020,membrane	GO:0097159,organic cyclic compound binding|GO:0044822,poly(A) RNA binding|GO:0005488,binding|GO:0003676,nucleic acid binding|GO:1901363,heterocyclic compound binding|GO:0003723,RNA binding	0
G3I5P4	Acyl-CoA:lysophosphatidylglycerol acyltransferase 1 OS=Cricetulus griseus GN=I79_018797 PE=4 SV=1 - [G3I5P4_CRIGR]	7.12	2	2	2	3	1.09709	1.0249	0.877418	0.753652	0.720698	0.806003	351	40.8979	8.90967	0.760267	0.0257924	Lpgat1	GO:0044249,cellular biosynthetic process|GO:0044699,single-organism process|GO:1901576,organic substance biosynthetic process|GO:0044710,single-organism metabolic process|GO:0044711,single-organism biosynthetic process|GO:0071704,organic substance metabolic process|GO:0006644,phospholipid metabolic process|GO:0006629,lipid metabolic process|GO:0009987,cellular process|GO:0009058,biosynthetic proc…	GO:0005783,endoplasmic reticulum|GO:0005789,endoplasmic reticulum membrane|GO:0042175,nuclear outer membrane-endoplasmic reticulum membrane network|GO:0043229,intracellular organelle|GO:0043227,membrane-bounded organelle|GO:0043226,organelle|GO:0031224,intrinsic component of membrane|GO:0005737,cytoplasm|GO:0031090,organelle membrane|GO:0016021,integral component of membrane|GO:0016020,membrane|G…	GO:0003824,catalytic activity|GO:0016740,transferase activity|GO:0016746,transferase activity, transferring acyl groups	mmu00564,Glycerophospholipid metabolism
G3HIC4	Protein transport protein Sec61 subunit alpha isoform 1 (Fragment) OS=Cricetulus griseus GN=I79_010384 PE=3 SV=1 - [G3HIC4_CRIGR]	8.94	3	1	4	12	0.979827	1.03978	0.980871	0.781959	0.733219	0.769115	436	47.9542	8.45557	0.761311	0.000631261	Sec61a1	GO:0008104,protein localization|GO:0006613,cotranslational protein targeting to membrane|GO:0006612,protein targeting to membrane|GO:0006614,SRP-dependent cotranslational protein targeting to membrane|GO:0061024,membrane organization|GO:0051641,cellular localization|GO:0044699,single-organism process|GO:0070972,protein localization to endoplasmic reticulum|GO:0016049,cell growth|GO:0040007,growth…	GO:0005783,endoplasmic reticulum|GO:0005789,endoplasmic reticulum membrane|GO:0030139,endocytic vesicle|GO:0042175,nuclear outer membrane-endoplasmic reticulum membrane network|GO:0043229,intracellular organelle|GO:0043227,membrane-bounded organelle|GO:0043226,organelle|GO:0031224,intrinsic component of membrane|GO:0005737,cytoplasm|GO:0030666,endocytic vesicle membrane|GO:0031982,vesicle|GO:0016…	GO:0043021,ribonucleoprotein complex binding|GO:0043022,ribosome binding|GO:0044877,macromolecular complex binding|GO:0005488,binding	mmu04141,Protein processing in endoplasmic reticulum|mmu03060,Protein export|mmu04145,Phagosome
A0A061IG18	Trinucleotide repeat-containingC protein OS=Cricetulus griseus GN=H671_3g8632 PE=4 SV=1 - [A0A061IG18_CRIGR]	1.69	2	1	1	1	1.12715	0.947863	0.935695	0.657587	0.840086	0.794907	949	100.161	5.42725	0.761475	0.0443842	Tnrc6a	GO:0008104,protein localization|GO:0080090,regulation of primary metabolic process|GO:0019222,regulation of metabolic process|GO:0050685,positive regulation of mRNA processing|GO:0050684,regulation of mRNA processing|GO:0051651,maintenance of location in cell|GO:1901360,organic cyclic compound metabolic process|GO:1901361,organic cyclic compound catabolic process|GO:0051716,cellular response to s…	GO:0005737,cytoplasm|GO:0035770,ribonucleoprotein granule|GO:0043232,intracellular non-membrane-bounded organelle|GO:0035068,micro-ribonucleoprotein complex|GO:0044464,cell part|GO:0000932,cytoplasmic mRNA processing body|GO:0044444,cytoplasmic part|GO:0005623,cell|GO:0030529,ribonucleoprotein complex|GO:0043229,intracellular organelle|GO:0043228,non-membrane-bounded organelle|GO:0036464,cytoplas…	GO:0005488,binding|GO:0005515,protein binding|GO:0097159,organic cyclic compound binding|GO:0044822,poly(A) RNA binding|GO:0000166,nucleotide binding|GO:0036094,small molecule binding|GO:0003723,RNA binding|GO:0003676,nucleic acid binding|GO:0005198,structural molecule activity|GO:1901363,heterocyclic compound binding|GO:1901265,nucleoside phosphate binding|GO:0032947,protein complex scaffold	0
A0A061IBQ5	Nucleolar and coiled-body phosphoprotein 1-like isoform 1 OS=Cricetulus griseus GN=H671_3g10210 PE=4 SV=1 - [A0A061IBQ5_CRIGR]	3.59	6	1	3	6	1.00563	1.18187	0.821171	0.730635	0.767124	0.794405	697	73.1663	9.45166	0.761854	0.086844	Nolc1	GO:0006996,organelle organization|GO:0006997,nucleus organization|GO:0009987,cellular process|GO:0016043,cellular component organization|GO:0007000,nucleolus organization|GO:0071840,cellular component organization or biogenesis	GO:0031974,membrane-enclosed lumen|GO:0043229,intracellular organelle|GO:0043228,non-membrane-bounded organelle|GO:0043227,membrane-bounded organelle|GO:0043226,organelle|GO:0016604,nuclear body|GO:0031981,nuclear lumen|GO:0005730,nucleolus|GO:0005634,nucleus|GO:0030529,ribonucleoprotein complex|GO:0005654,nucleoplasm|GO:0044451,nucleoplasm part|GO:0032991,macromolecular complex|GO:0043231,intrac…	GO:0097159,organic cyclic compound binding|GO:0044822,poly(A) RNA binding|GO:0005488,binding|GO:0003676,nucleic acid binding|GO:1901363,heterocyclic compound binding|GO:0003723,RNA binding	0
A0A1A6GC37	Uncharacterized protein (Fragment) OS=Neotoma lepida GN=A6R68_07978 PE=4 SV=1 - [A0A1A6GC37_NEOLE]	8.49	1	1	1	1	0.898766	0.971121	1.12438	0.706337	0.755226	0.823662	106	11.8471	8.29443	0.7632	0.0340673	Rps8	GO:0044238,primary metabolic process|GO:0090304,nucleic acid metabolic process|GO:0044249,cellular biosynthetic process|GO:0034641,cellular nitrogen compound metabolic process|GO:0006807,nitrogen compound metabolic process|GO:0034645,cellular macromolecule biosynthetic process|GO:0034660,ncRNA metabolic process|GO:0071840,cellular component organization or biogenesis|GO:0006139,nucleobase-contain…	GO:0022626,cytosolic ribosome|GO:0022627,cytosolic small ribosomal subunit|GO:0043229,intracellular organelle|GO:0043228,non-membrane-bounded organelle|GO:0005924,cell-substrate adherens junction|GO:0005925,focal adhesion|GO:0043227,membrane-bounded organelle|GO:0043226,organelle|GO:0030054,cell junction|GO:0015935,small ribosomal subunit|GO:0005737,cytoplasm|GO:0031982,vesicle|GO:0005634,nucleus…	GO:0097159,organic cyclic compound binding|GO:0044822,poly(A) RNA binding|GO:0005198,structural molecule activity|GO:0003735,structural constituent of ribosome|GO:0003723,RNA binding|GO:0003676,nucleic acid binding|GO:1901363,heterocyclic compound binding|GO:0005488,binding	mmu03010,Ribosome
A0A060BA20	Transferrin receptor 1 OS=Sigmodon fulviventer GN=TfR1 PE=2 SV=1 - [A0A060BA20_9RODE]	12.53	4	1	9	21	0.97508	1.04652	0.980746	0.721693	0.829845	0.740374	758	85.5644	6.85889	0.763375	0.00426343	Tfrc	GO:0008104,protein localization|GO:0060249,anatomical structure homeostasis|GO:0032846,positive regulation of homeostatic process|GO:0032844,regulation of homeostatic process|GO:0055072,iron ion homeostasis|GO:0006826,iron ion transport|GO:0055076,transition metal ion homeostasis|GO:0098771,inorganic ion homeostasis|GO:0010042,response to manganese ion|GO:0055082,cellular chemical homeostasis|GO:…	GO:0009897,external side of plasma membrane|GO:0055038,recycling endosome membrane|GO:0044421,extracellular region part|GO:0055037,recycling endosome|GO:0098552,side of membrane|GO:0048770,pigment granule|GO:0043229,intracellular organelle|GO:0071944,cell periphery|GO:0005905,coated pit|GO:1990712,HFE-transferrin receptor complex|GO:0043227,membrane-bounded organelle|GO:0043226,organelle|GO:00312…	GO:0038024,cargo receptor activity|GO:0031072,heat shock protein binding|GO:0060089,molecular transducer activity|GO:0004872,receptor activity|GO:0003676,nucleic acid binding|GO:1901363,heterocyclic compound binding|GO:0008565,protein transporter activity|GO:0022884,macromolecule transmembrane transporter activity|GO:0046915,transition metal ion transmembrane transporter activity|GO:0030544,Hsp70…	mmu04640,Hematopoietic cell lineage|mmu04144,Endocytosis|mmu04066,HIF-1 signaling pathway|mmu04145,Phagosome
G3I429	39S ribosomal protein L20, mitochondrial OS=Cricetulus griseus GN=I79_018208 PE=3 SV=1 - [G3I429_CRIGR]	4.7	2	1	1	1	1.05718	1.04355	0.907687	0.770957	0.796946	0.731495	149	17.5397	11.2241	0.764321	0.0100288	Mrpl20	GO:0044249,cellular biosynthetic process|GO:0034641,cellular nitrogen compound metabolic process|GO:0006807,nitrogen compound metabolic process|GO:0034645,cellular macromolecule biosynthetic process|GO:1901576,organic substance biosynthetic process|GO:0044267,cellular protein metabolic process|GO:0044260,cellular macromolecule metabolic process|GO:0043043,peptide biosynthetic process|GO:0071704,o…	GO:0015934,large ribosomal subunit|GO:0031974,membrane-enclosed lumen|GO:0043229,intracellular organelle|GO:0043228,non-membrane-bounded organelle|GO:0043227,membrane-bounded organelle|GO:0043226,organelle|GO:0005737,cytoplasm|GO:0005739,mitochondrion|GO:0030529,ribonucleoprotein complex|GO:0005759,mitochondrial matrix|GO:0044429,mitochondrial part|GO:0000315,organellar large ribosomal subunit|GO…	GO:0097159,organic cyclic compound binding|GO:0044822,poly(A) RNA binding|GO:0019843,rRNA binding|GO:0003735,structural constituent of ribosome|GO:0003723,RNA binding|GO:0003676,nucleic acid binding|GO:0005198,structural molecule activity|GO:1901363,heterocyclic compound binding|GO:0005488,binding	mmu03010,Ribosome
A0A1A6GDL8	Uncharacterized protein (Fragment) OS=Neotoma lepida GN=A6R68_07115 PE=4 SV=1 - [A0A1A6GDL8_NEOLE]	0.88	1	1	1	2	0.805196	0.853773	1.32392	0.797295	0.740732	0.745487	1019	114.729	7.86963	0.765539	0.233817	Fer1l6	0	GO:0044425,membrane part|GO:0016021,integral component of membrane|GO:0016020,membrane|GO:0031224,intrinsic component of membrane	0	0
A0A1A6FV17	Uncharacterized protein (Fragment) OS=Neotoma lepida GN=A6R68_11460 PE=4 SV=1 - [A0A1A6FV17_NEOLE]	1.55	1	2	2	2	1.09668	1.03479	0.867562	0.7589	0.710782	0.828599	1423	156.635	6.49365	0.766341	0.0379042	Synj2	GO:0006650,glycerophospholipid metabolic process|GO:0016311,dephosphorylation|GO:0044255,cellular lipid metabolic process|GO:0044699,single-organism process|GO:0044710,single-organism metabolic process|GO:0071704,organic substance metabolic process|GO:0046856,phosphatidylinositol dephosphorylation|GO:0046839,phospholipid dephosphorylation|GO:0006644,phospholipid metabolic process|GO:0006629,lipid…	GO:0005737,cytoplasm|GO:0016020,membrane|GO:0044464,cell part|GO:0005623,cell|GO:0005622,intracellular|GO:0044424,intracellular part	GO:0005488,binding|GO:0052866,phosphatidylinositol phosphate phosphatase activity|GO:0016791,phosphatase activity|GO:0003676,nucleic acid binding|GO:0016788,hydrolase activity, acting on ester bonds|GO:0097159,organic cyclic compound binding|GO:0016787,hydrolase activity|GO:0042578,phosphoric ester hydrolase activity|GO:0000166,nucleotide binding|GO:0034593,phosphatidylinositol bisphosphate phosp…	mmu04070,Phosphatidylinositol signaling system|mmu00562,Inositol phosphate metabolism
A0A1A6HXQ0	Uncharacterized protein OS=Neotoma lepida GN=A6R68_23007 PE=4 SV=1 - [A0A1A6HXQ0_NEOLE]	1.9	2	1	1	1	0.89457	1.00921	1.09135	0.811836	0.731634	0.757668	736	79.5025	4.95752	0.768292	0.0200228	Slc38a10	GO:0006865,amino acid transport|GO:0060348,bone development|GO:0001501,skeletal system development|GO:0006820,anion transport|GO:0007275,multicellular organismal development|GO:0044699,single-organism process|GO:0051179,localization|GO:0071705,nitrogen compound transport|GO:0048513,organ development|GO:0006810,transport|GO:0006812,cation transport|GO:0015672,monovalent inorganic cation transport|…	GO:0005737,cytoplasm|GO:0005794,Golgi apparatus|GO:0043231,intracellular membrane-bounded organelle|GO:0016021,integral component of membrane|GO:0016020,membrane|GO:0044464,cell part|GO:0044444,cytoplasmic part|GO:0005623,cell|GO:0005622,intracellular|GO:0043229,intracellular organelle|GO:0012505,endomembrane system|GO:0044424,intracellular part|GO:0044425,membrane part|GO:0043227,membrane-bounde…	GO:0022891,substrate-specific transmembrane transporter activity|GO:0022892,substrate-specific transporter activity|GO:0005342,organic acid transmembrane transporter activity|GO:0008514,organic anion transmembrane transporter activity|GO:0005215,transporter activity|GO:0008509,anion transmembrane transporter activity|GO:0015075,ion transmembrane transporter activity|GO:0022857,transmembrane trans…	0
G3H4G5	Putative UPF0608 protein C19orf42 like protein OS=Cricetulus griseus GN=H671_1g1649 PE=4 SV=1 - [G3H4G5_CRIGR]	34.67	2	2	2	2	0.984505	0.983726	1.03123	0.76314	0.726257	0.821483	75	8.55143	8.17725	0.770432	0.00196816	Smim7	0	GO:0044425,membrane part|GO:0016021,integral component of membrane|GO:0016020,membrane|GO:0031224,intrinsic component of membrane	0	0
A0A1A6H242	Uncharacterized protein OS=Neotoma lepida GN=A6R68_13076 PE=4 SV=1 - [A0A1A6H242_NEOLE]	15.02	1	1	2	3	0.999299	1.03369	0.970147	0.785155	0.748483	0.788792	233	25.7337	8.57275	0.773334	0.000537232	Timp1	GO:0051043,regulation of membrane protein ectodomain proteolysis|GO:0051045,negative regulation of membrane protein ectodomain proteolysis|GO:0019222,regulation of metabolic process|GO:2000242,negative regulation of reproductive process|GO:2000241,regulation of reproductive process|GO:0048583,regulation of response to stimulus|GO:0001501,skeletal system development|GO:0007165,signal transduction|…	GO:0005604,basement membrane|GO:0043230,extracellular organelle|GO:0070062,extracellular exosome|GO:0044421,extracellular region part|GO:0044420,extracellular matrix component|GO:0031012,extracellular matrix|GO:0043226,organelle|GO:0043227,membrane-bounded organelle|GO:0005576,extracellular region|GO:0005615,extracellular space|GO:0031988,membrane-bounded vesicle|GO:1903561,extracellular vesicle|…	GO:0005488,binding|GO:0043169,cation binding|GO:0046872,metal ion binding|GO:0004866,endopeptidase inhibitor activity|GO:0048551,metalloenzyme inhibitor activity|GO:0010576,metalloenzyme regulator activity|GO:0061135,endopeptidase regulator activity|GO:0061134,peptidase regulator activity|GO:0005102,receptor binding|GO:0019899,enzyme binding|GO:0043167,ion binding|GO:0002020,protease binding|GO:0…	mmu04066,HIF-1 signaling pathway
A0A1A6HRT9	Uncharacterized protein OS=Neotoma lepida GN=A6R68_20867 PE=4 SV=1 - [A0A1A6HRT9_NEOLE]	3.81	2	1	1	3	1.0362	1.00034	0.992531	0.835895	0.815327	0.691675	315	36.1862	9.80322	0.77347	0.00824244	Ei24	GO:0042221,response to chemical|GO:2001235,positive regulation of apoptotic signaling pathway|GO:0045926,negative regulation of growth|GO:0030308,negative regulation of cell growth|GO:2001233,regulation of apoptotic signaling pathway|GO:0009314,response to radiation|GO:0048584,positive regulation of response to stimulus|GO:0097190,apoptotic signaling pathway|GO:0097193,intrinsic apoptotic signali…	GO:0016020,membrane|GO:0005783,endoplasmic reticulum|GO:0005789,endoplasmic reticulum membrane|GO:0042175,nuclear outer membrane-endoplasmic reticulum membrane network|GO:0043229,intracellular organelle|GO:0043227,membrane-bounded organelle|GO:0043226,organelle|GO:0031224,intrinsic component of membrane|GO:0005737,cytoplasm|GO:0031090,organelle membrane|GO:0016021,integral component of membrane|G…	0	mmu04115,p53 signaling pathway
G3GSF1	Inter-alpha-trypsin inhibitor heavy chain H4 OS=Cricetulus griseus GN=I79_000475 PE=4 SV=1 - [G3GSF1_CRIGR]	1	1	1	1	2	1.04179	0.975689	0.986024	0.778005	0.855177	0.695192	799	89.6151	6.99072	0.775219	0.01123	Itih4	GO:0006954,inflammatory response|GO:0009892,negative regulation of metabolic process|GO:0080090,regulation of primary metabolic process|GO:0019222,regulation of metabolic process|GO:0031324,negative regulation of cellular metabolic process|GO:0031323,regulation of cellular metabolic process|GO:1903510,mucopolysaccharide metabolic process|GO:0006807,nitrogen compound metabolic process|GO:0042221,r…	GO:0005737,cytoplasm|GO:0005622,intracellular|GO:0043230,extracellular organelle|GO:0031982,vesicle|GO:0044421,extracellular region part|GO:0043227,membrane-bounded organelle|GO:0016020,membrane|GO:0044464,cell part|GO:0005623,cell|GO:0031988,membrane-bounded vesicle|GO:0071944,cell periphery|GO:0005615,extracellular space|GO:0072562,blood microparticle|GO:0005886,plasma membrane|GO:0044424,intra…	GO:0043169,cation binding|GO:0046872,metal ion binding|GO:0004866,endopeptidase inhibitor activity|GO:0005515,protein binding|GO:0005540,hyaluronic acid binding|GO:0061135,endopeptidase regulator activity|GO:0061134,peptidase regulator activity|GO:0043167,ion binding|GO:0005539,glycosaminoglycan binding|GO:0097367,carbohydrate derivative binding|GO:0005509,calcium ion binding|GO:0030414,peptidase…	0
A0A1A6HEQ6	Uncharacterized protein OS=Neotoma lepida GN=A6R68_16472 PE=4 SV=1 - [A0A1A6HEQ6_NEOLE]	18.88	1	1	13	21	1.02206	1.00987	0.972811	0.703704	0.791106	0.843698	837	91.3473	6.81494	0.778274	0.00691741	Ddx42	GO:0016070,RNA metabolic process|GO:0006139,nucleobase-containing compound metabolic process|GO:0033036,macromolecule localization|GO:0008104,protein localization|GO:0044260,cellular macromolecule metabolic process|GO:0044238,primary metabolic process|GO:0009987,cellular process|GO:0006725,cellular aromatic compound metabolic process|GO:0044237,cellular metabolic process|GO:0043170,macromolecule …	GO:0031974,membrane-enclosed lumen|GO:0043229,intracellular organelle|GO:0043227,membrane-bounded organelle|GO:0043226,organelle|GO:0016607,nuclear speck|GO:0016604,nuclear body|GO:0031981,nuclear lumen|GO:0005634,nucleus|GO:0016020,membrane|GO:0005654,nucleoplasm|GO:0044451,nucleoplasm part|GO:0005737,cytoplasm|GO:0043231,intracellular membrane-bounded organelle|GO:0043233,organelle lumen|GO:004…	GO:0016887,ATPase activity|GO:0008026,ATP-dependent helicase activity|GO:0035639,purine ribonucleoside triphosphate binding|GO:0005488,binding|GO:0003676,nucleic acid binding|GO:0008186,RNA-dependent ATPase activity|GO:0043167,ion binding|GO:1901363,heterocyclic compound binding|GO:0001883,purine nucleoside binding|GO:0001882,nucleoside binding|GO:0043168,anion binding|GO:0042623,ATPase activity,…	mmu03040,Spliceosome
A0A1A6H3D3	Uncharacterized protein (Fragment) OS=Neotoma lepida GN=A6R68_12310 PE=4 SV=1 - [A0A1A6H3D3_NEOLE]	6.4	1	1	1	1	1.03394	1.07508	0.898636	0.71897	0.833769	0.788321	125	14.2681	5.37646	0.778369	0.0241585	Eif4h	GO:0048589,developmental growth|GO:0019953,sexual reproduction|GO:0044249,cellular biosynthetic process|GO:0034641,cellular nitrogen compound metabolic process|GO:0006807,nitrogen compound metabolic process|GO:0034645,cellular macromolecule biosynthetic process|GO:1901576,organic substance biosynthetic process|GO:0044699,single-organism process|GO:0044267,cellular protein metabolic process|GO:000…	GO:0005737,cytoplasm|GO:0016020,membrane|GO:0044464,cell part|GO:0005623,cell|GO:0005622,intracellular|GO:0044444,cytoplasmic part|GO:0044424,intracellular part|GO:0048471,perinuclear region of cytoplasm	GO:0005488,binding|GO:0097159,organic cyclic compound binding|GO:0044822,poly(A) RNA binding|GO:0008135,translation factor activity, RNA binding|GO:0000166,nucleotide binding|GO:0036094,small molecule binding|GO:0003723,RNA binding|GO:0003676,nucleic acid binding|GO:1901363,heterocyclic compound binding|GO:1901265,nucleoside phosphate binding|GO:0003743,translation initiation factor activity	0
G3H980	HIG1 domain family member 1A OS=Cricetulus griseus GN=I79_006946 PE=4 SV=1 - [G3H980_CRIGR]	7.03	2	1	1	1	1.06517	0.882157	1.05668	0.795198	0.826824	0.72308	128	14.1905	10.814	0.780656	0.0306632	Higd1a	GO:2001234,negative regulation of apoptotic signaling pathway|GO:0009991,response to extracellular stimulus|GO:0051716,cellular response to stimulus|GO:0070887,cellular response to chemical stimulus|GO:2001233,regulation of apoptotic signaling pathway|GO:0048585,negative regulation of response to stimulus|GO:0097190,apoptotic signaling pathway|GO:0051129,negative regulation of cellular component …	GO:0044464,cell part|GO:0031975,envelope|GO:0043229,intracellular organelle|GO:0043227,membrane-bounded organelle|GO:0043226,organelle|GO:0031224,intrinsic component of membrane|GO:0005737,cytoplasm|GO:0031090,organelle membrane|GO:0016021,integral component of membrane|GO:0016020,membrane|GO:0044444,cytoplasmic part|GO:0005739,mitochondrion|GO:0031967,organelle envelope|GO:0031966,mitochondrial …	0	0
A0A1A6FUI3	Uncharacterized protein OS=Neotoma lepida GN=A6R68_11261 PE=4 SV=1 - [A0A1A6FUI3_NEOLE]	7.02	2	1	1	1	0.942469	1.13151	0.928552	0.770001	0.778093	0.802789	228	25.2038	5.73193	0.782968	0.0304579	Ankrd46	0	GO:0044425,membrane part|GO:0016021,integral component of membrane|GO:0016020,membrane|GO:0031224,intrinsic component of membrane	0	0
Q2MJU7	Outer dense fiber protein 2 (Fragment) OS=Mesocricetus auratus GN=ODF2 PE=1 SV=1 - [ODFP2_MESAU]	6.45	3	1	1	1	0.930095	1.11257	0.958348	0.881694	0.712589	0.75647	124	14.3764	5.96045	0.783321	0.0463742	Eps15	GO:0046718,viral entry into host cell|GO:0022607,cellular component assembly|GO:0070271,protein complex biogenesis|GO:0043933,macromolecular complex subunit organization|GO:0006901,vesicle coating|GO:0006900,membrane budding|GO:0044403,symbiosis, encompassing mutualism through parasitism|GO:0052192,movement in environment of other organism involved in symbiotic interaction|GO:0061024,membrane org…	GO:0098590,plasma membrane region|GO:0060170,ciliary membrane|GO:0016234,inclusion body|GO:0016235,aggresome|GO:0030139,endocytic vesicle|GO:0043229,intracellular organelle|GO:0071944,cell periphery|GO:0030117,membrane coat|GO:0005905,coated pit|GO:0005929,cilium|GO:0030131,clathrin adaptor complex|GO:0030119,AP-type membrane coat adaptor complex|GO:0030132,clathrin coat of coated pit|GO:0030135,…	GO:0005488,binding|GO:0043169,cation binding|GO:0032182,ubiquitin-like protein binding|GO:0017124,SH3 domain binding|GO:0043167,ion binding|GO:0043130,ubiquitin binding|GO:0005509,calcium ion binding|GO:0005515,protein binding|GO:0031593,polyubiquitin binding|GO:0046872,metal ion binding|GO:0042802,identical protein binding|GO:0019904,protein domain specific binding	mmu04144,Endocytosis
A0A061IHC5	Splicing factor U2AF subunit-like protein OS=Cricetulus griseus GN=H671_2g6678 PE=4 SV=1 - [A0A061IHC5_CRIGR]	22.69	1	1	2	4	1.00452	1.08479	0.916429	0.765856	0.810373	0.783889	119	14.192	7.84033	0.785203	0.0128712	U2af1	GO:0016070,RNA metabolic process|GO:0016071,mRNA metabolic process|GO:0044238,primary metabolic process|GO:0044260,cellular macromolecule metabolic process|GO:0006139,nucleobase-containing compound metabolic process|GO:0009987,cellular process|GO:0006725,cellular aromatic compound metabolic process|GO:0010467,gene expression|GO:0044237,cellular metabolic process|GO:0043170,macromolecule metabolic…	GO:0031974,membrane-enclosed lumen|GO:0043229,intracellular organelle|GO:0043227,membrane-bounded organelle|GO:0043226,organelle|GO:0016607,nuclear speck|GO:0016604,nuclear body|GO:0031981,nuclear lumen|GO:0005634,nucleus|GO:0030529,ribonucleoprotein complex|GO:0005654,nucleoplasm|GO:0044451,nucleoplasm part|GO:0032991,macromolecular complex|GO:0043231,intracellular membrane-bounded organelle|GO:…	GO:0005488,binding|GO:0043169,cation binding|GO:0005515,protein binding|GO:0097159,organic cyclic compound binding|GO:0050733,RS domain binding|GO:0000166,nucleotide binding|GO:0036094,small molecule binding|GO:0043167,ion binding|GO:0003723,RNA binding|GO:0003676,nucleic acid binding|GO:0046872,metal ion binding|GO:1901363,heterocyclic compound binding|GO:1901265,nucleoside phosphate binding|GO:…	mmu03040,Spliceosome
G3II47	Aconitate hydratase, mitochondrial OS=Cricetulus griseus GN=I79_023509 PE=3 SV=1 - [G3II47_CRIGR]	31.41	3	2	22	55	1.04973	1.06283	0.893598	0.774141	0.845035	0.744425	780	85.4131	7.92822	0.786253	0.0259613	Aco2	GO:0019752,carboxylic acid metabolic process|GO:0006099,tricarboxylic acid cycle|GO:0009060,aerobic respiration|GO:0044281,small molecule metabolic process|GO:0006091,generation of precursor metabolites and energy|GO:0072350,tricarboxylic acid metabolic process|GO:0044699,single-organism process|GO:0044710,single-organism metabolic process|GO:0071704,organic substance metabolic process|GO:0045333…	GO:0005737,cytoplasm|GO:0043231,intracellular membrane-bounded organelle|GO:0043209,myelin sheath|GO:0005634,nucleus|GO:0044464,cell part|GO:0044444,cytoplasmic part|GO:0005739,mitochondrion|GO:0005622,intracellular|GO:0043229,intracellular organelle|GO:0005623,cell|GO:0044424,intracellular part|GO:0043227,membrane-bounded organelle|GO:0043226,organelle	GO:0043169,cation binding|GO:0051538,3 iron, 4 sulfur cluster binding|GO:0051539,4 iron, 4 sulfur cluster binding|GO:0046914,transition metal ion binding|GO:0016835,carbon-oxygen lyase activity|GO:0016836,hydro-lyase activity|GO:0043167,ion binding|GO:0003824,catalytic activity|GO:0005488,binding|GO:0051536,iron-sulfur cluster binding|GO:0003994,aconitate hydratase activity|GO:0005506,iron ion bi…	mmu01100,Metabolic pathways|mmu00630,Glyoxylate and dicarboxylate metabolism|mmu00020,Citrate cycle (TCA cycle)|mmu01230,Biosynthesis of amino acids|mmu01200,Carbon metabolism|mmu01210,2-Oxocarboxylic acid metabolism
A0A1A6FWS5	Uncharacterized protein OS=Neotoma lepida GN=A6R68_10884 PE=4 SV=1 - [A0A1A6FWS5_NEOLE]	4.23	2	1	1	1	1.34921	0.937281	0.74058	0.84604	0.762855	0.771512	355	40.8198	7.32764	0.786374	0.300115	Gnaz	GO:0044700,single organism signaling|GO:0051716,cellular response to stimulus|GO:0050896,response to stimulus|GO:0009987,cellular process|GO:0044763,single-organism cellular process|GO:0050794,regulation of cellular process|GO:0050789,regulation of biological process|GO:0007188,adenylate cyclase-modulating G-protein coupled receptor signaling pathway|GO:0065007,biological regulation|GO:0023052,si…	GO:0019897,extrinsic component of plasma membrane|GO:0009898,cytoplasmic side of plasma membrane|GO:0019898,extrinsic component of membrane|GO:0071944,cell periphery|GO:0098552,side of membrane|GO:0043227,membrane-bounded organelle|GO:0043226,organelle|GO:0005737,cytoplasm|GO:0031982,vesicle|GO:0005834,heterotrimeric G-protein complex|GO:0016020,membrane|GO:0031988,membrane-bounded vesicle|GO:004…	GO:0035639,purine ribonucleoside triphosphate binding|GO:0060089,molecular transducer activity|GO:0044877,macromolecular complex binding|GO:0005488,binding|GO:0004871,signal transducer activity|GO:0001664,G-protein coupled receptor binding|GO:0043167,ion binding|GO:1901363,heterocyclic compound binding|GO:0001883,purine nucleoside binding|GO:0001882,nucleoside binding|GO:0043168,anion binding|GO:…	mmu04730,Long-term depression
A0A1A6HVZ9	Uncharacterized protein (Fragment) OS=Neotoma lepida GN=A6R68_23612 PE=4 SV=1 - [A0A1A6HVZ9_NEOLE]	15.93	1	1	3	8	1.00338	1.13139	0.870967	0.750639	0.817606	0.796282	226	24.8382	8.47021	0.786672	0.0513945	Yars	GO:0006437,tyrosyl-tRNA aminoacylation|GO:0044238,primary metabolic process|GO:0019752,carboxylic acid metabolic process|GO:0090304,nucleic acid metabolic process|GO:0044249,cellular biosynthetic process|GO:0034641,cellular nitrogen compound metabolic process|GO:0006807,nitrogen compound metabolic process|GO:0044281,small molecule metabolic process|GO:0034645,cellular macromolecule biosynthetic p…	GO:0005737,cytoplasm|GO:0043231,intracellular membrane-bounded organelle|GO:0005829,cytosol|GO:0044464,cell part|GO:0044444,cytoplasmic part|GO:0005623,cell|GO:0043226,organelle|GO:0043229,intracellular organelle|GO:0044424,intracellular part|GO:0005622,intracellular|GO:0043227,membrane-bounded organelle|GO:0005634,nucleus	GO:0035639,purine ribonucleoside triphosphate binding|GO:0005488,binding|GO:0003676,nucleic acid binding|GO:0004831,tyrosine-tRNA ligase activity|GO:0043167,ion binding|GO:1901363,heterocyclic compound binding|GO:0001883,purine nucleoside binding|GO:0001882,nucleoside binding|GO:0043168,anion binding|GO:0004812,aminoacyl-tRNA ligase activity|GO:0000166,nucleotide binding|GO:1901265,nucleoside pho…	mmu00970,Aminoacyl-tRNA biosynthesis
A0A1A6GPG2	Uncharacterized protein OS=Neotoma lepida GN=A6R68_03269 PE=4 SV=1 - [A0A1A6GPG2_NEOLE]	1.62	3	1	1	1	1.05466	1.07426	0.880269	0.68766	0.884563	0.795252	739	81.6819	9.40771	0.78675	0.063369	Mcm3ap	GO:0015931,nucleobase-containing compound transport|GO:0050658,RNA transport|GO:0008104,protein localization|GO:0033036,macromolecule localization|GO:0002376,immune system process|GO:0006810,transport|GO:0050657,nucleic acid transport|GO:0006403,RNA localization|GO:0045184,establishment of protein localization|GO:0071705,nitrogen compound transport|GO:0071702,organic substance transport|GO:001503…	GO:0005635,nuclear envelope|GO:0031975,envelope|GO:0043229,intracellular organelle|GO:0043227,membrane-bounded organelle|GO:0043226,organelle|GO:0031224,intrinsic component of membrane|GO:0005737,cytoplasm|GO:0046930,pore complex|GO:0031090,organelle membrane|GO:0016021,integral component of membrane|GO:0016020,membrane|GO:0031965,nuclear membrane|GO:0031967,organelle envelope|GO:0012505,endomemb…	0	0
A0A1A6H914	Uncharacterized protein OS=Neotoma lepida GN=A6R68_14664 PE=4 SV=1 - [A0A1A6H914_NEOLE]	27.85	6	1	13	55	0.966254	0.985166	1.06931	0.775114	0.824111	0.778709	596	63.4086	9.12939	0.787205	0.00375286	Ptbp1	GO:0080090,regulation of primary metabolic process|GO:0019222,regulation of metabolic process|GO:0050684,regulation of mRNA processing|GO:0050686,negative regulation of mRNA processing|GO:1901362,organic cyclic compound biosynthetic process|GO:1901360,organic cyclic compound metabolic process|GO:0010605,negative regulation of macromolecule metabolic process|GO:0010604,positive regulation of macro…	GO:0043231,intracellular membrane-bounded organelle|GO:0005622,intracellular|GO:0043230,extracellular organelle|GO:0031982,vesicle|GO:0044421,extracellular region part|GO:0043227,membrane-bounded organelle|GO:0005634,nucleus|GO:0016020,membrane|GO:0044464,cell part|GO:0005623,cell|GO:0031988,membrane-bounded vesicle|GO:0043229,intracellular organelle|GO:0005576,extracellular region|GO:0044424,int…	GO:0036002,pre-mRNA binding|GO:0005515,protein binding|GO:0097159,organic cyclic compound binding|GO:0044822,poly(A) RNA binding|GO:0000166,nucleotide binding|GO:0036094,small molecule binding|GO:0003723,RNA binding|GO:0003676,nucleic acid binding|GO:1901363,heterocyclic compound binding|GO:1901265,nucleoside phosphate binding|GO:0005488,binding	0
G3GXG6	Ankyrin repeat and IBR domain-containing protein 1 OS=Cricetulus griseus GN=I79_002456 PE=3 SV=1 - [G3GXG6_CRIGR]	0.92	1	1	1	1	1.47204	0.758253	0.800453	0.772889	0.691419	0.922563	1092	122.146	5.19873	0.787553	0.42335	Ankib1	GO:0071704,organic substance metabolic process|GO:0044267,cellular protein metabolic process|GO:0044238,primary metabolic process|GO:0044260,cellular macromolecule metabolic process|GO:0032446,protein modification by small protein conjugation|GO:0019538,protein metabolic process|GO:0009987,cellular process|GO:0070647,protein modification by small protein conjugation or removal|GO:0006464,cellular…	0	GO:0019787,ubiquitin-like protein transferase activity|GO:0043169,cation binding|GO:0046914,transition metal ion binding|GO:0043167,ion binding|GO:0003824,catalytic activity|GO:0016740,transferase activity|GO:0008270,zinc ion binding|GO:0046872,metal ion binding|GO:0004842,ubiquitin-protein transferase activity|GO:0005488,binding	0
A0A1A6G2Z9	Uncharacterized protein OS=Neotoma lepida GN=A6R68_08646 PE=4 SV=1 - [A0A1A6G2Z9_NEOLE]	14.22	1	1	6	8	1.10541	1.10026	0.808137	0.711121	0.864234	0.799616	450	52.5842	5.32568	0.788032	0.119439	Acbd3	GO:0044238,primary metabolic process|GO:0044710,single-organism metabolic process|GO:0044711,single-organism biosynthetic process|GO:0006629,lipid metabolic process|GO:1901576,organic substance biosynthetic process|GO:0044699,single-organism process|GO:1901360,organic cyclic compound metabolic process|GO:0006810,transport|GO:0071704,organic substance metabolic process|GO:0009058,biosynthetic proc…	GO:0043229,intracellular organelle|GO:0005622,intracellular|GO:0043227,membrane-bounded organelle|GO:0043226,organelle|GO:0031224,intrinsic component of membrane|GO:0005737,cytoplasm|GO:0031090,organelle membrane|GO:0016021,integral component of membrane|GO:0016020,membrane|GO:0005739,mitochondrion|GO:0044431,Golgi apparatus part|GO:0005794,Golgi apparatus|GO:0098588,bounding membrane of organell…	GO:1901681,sulfur compound binding|GO:0043168,anion binding|GO:0050662,coenzyme binding|GO:0000062,fatty-acyl-CoA binding|GO:0043167,ion binding|GO:0048037,cofactor binding|GO:0005488,binding	0
G3H7H7	60S ribosomal protein L5 OS=Cricetulus griseus GN=I79_006308 PE=4 SV=1 - [G3H7H7_CRIGR]	15.08	1	1	2	3	1.09665	1.09485	0.821473	0.794415	0.797934	0.786048	179	21.353	9.17334	0.789385	0.0818634	Rpl5	GO:0044238,primary metabolic process|GO:0090304,nucleic acid metabolic process|GO:0044249,cellular biosynthetic process|GO:0034641,cellular nitrogen compound metabolic process|GO:0006807,nitrogen compound metabolic process|GO:0034645,cellular macromolecule biosynthetic process|GO:0034660,ncRNA metabolic process|GO:0071840,cellular component organization or biogenesis|GO:0042273,ribosomal large su…	GO:0015934,large ribosomal subunit|GO:0022625,cytosolic large ribosomal subunit|GO:0031974,membrane-enclosed lumen|GO:0043229,intracellular organelle|GO:0043228,non-membrane-bounded organelle|GO:0022626,cytosolic ribosome|GO:0005924,cell-substrate adherens junction|GO:0005925,focal adhesion|GO:0043227,membrane-bounded organelle|GO:0043226,organelle|GO:0030054,cell junction|GO:0030055,cell-substra…	GO:0008097,5S rRNA binding|GO:0005515,protein binding|GO:0097159,organic cyclic compound binding|GO:0044822,poly(A) RNA binding|GO:0019843,rRNA binding|GO:0003735,structural constituent of ribosome|GO:0003723,RNA binding|GO:0003676,nucleic acid binding|GO:0005198,structural molecule activity|GO:1901363,heterocyclic compound binding|GO:0005488,binding	mmu03010,Ribosome
A0A1A6HIS6	Uncharacterized protein (Fragment) OS=Neotoma lepida GN=A6R68_19745 PE=4 SV=1 - [A0A1A6HIS6_NEOLE]	27.2	2	1	5	7	1.05139	1.06973	0.887481	0.752217	0.881128	0.74178	239	25.727	9.94971	0.789444	0.0448778	Prrc2c	GO:0032502,developmental process|GO:0002376,immune system process|GO:0048856,anatomical structure development|GO:0044707,single-multicellular organism process|GO:0009987,cellular process|GO:0048869,cellular developmental process|GO:0032501,multicellular organismal process|GO:0030154,cell differentiation|GO:0044767,single-organism developmental process|GO:0002244,hematopoietic progenitor cell diff…	GO:0016020,membrane	GO:0008022,protein C-terminus binding|GO:0003676,nucleic acid binding|GO:0097159,organic cyclic compound binding|GO:0044822,poly(A) RNA binding|GO:0003723,RNA binding|GO:0005515,protein binding|GO:1901363,heterocyclic compound binding|GO:0005488,binding	0
G3I7N4	Uncharacterized protein OS=Cricetulus griseus GN=I79_019528 PE=4 SV=1 - [G3I7N4_CRIGR]	0.85	1	2	2	2	1.07532	0.972438	0.949846	0.806566	0.764361	0.796464	2482	270.976	4.34814	0.789761	0.0066656	Prune	GO:0044712,single-organism catabolic process|GO:0044710,single-organism metabolic process|GO:0006082,organic acid metabolic process|GO:0009056,catabolic process|GO:0009987,cellular process|GO:1901575,organic substance catabolic process|GO:0044237,cellular metabolic process|GO:0044248,cellular catabolic process|GO:0071704,organic substance metabolic process|GO:0006797,polyphosphate metabolic proce…	GO:0005737,cytoplasm|GO:0043231,intracellular membrane-bounded organelle|GO:0005634,nucleus|GO:0070161,anchoring junction|GO:0044464,cell part|GO:0005623,cell|GO:0005622,intracellular|GO:0043229,intracellular organelle|GO:0005912,adherens junction|GO:0044424,intracellular part|GO:0005924,cell-substrate adherens junction|GO:0005925,focal adhesion|GO:0043227,membrane-bounded organelle|GO:0043226,or…	GO:0016787,hydrolase activity|GO:0016818,hydrolase activity, acting on acid anhydrides, in phosphorus-containing anhydrides|GO:0004427,inorganic diphosphatase activity|GO:0003824,catalytic activity|GO:0016817,hydrolase activity, acting on acid anhydrides|GO:0043167,ion binding|GO:0016462,pyrophosphatase activity|GO:0043169,cation binding|GO:0005488,binding|GO:0004309,exopolyphosphatase activity|G…	mmu00230,Purine metabolism
A0A1A6FT63	Uncharacterized protein (Fragment) OS=Neotoma lepida GN=A6R68_11729 PE=4 SV=1 - [A0A1A6FT63_NEOLE]	2.45	4	1	1	1	1.03935	1.09943	0.870037	0.772924	0.729294	0.874302	449	50.6493	4.80518	0.789854	0.0599249	Ythdc1	GO:0022607,cellular component assembly|GO:0000245,spliceosomal complex assembly|GO:0043933,macromolecular complex subunit organization|GO:0090304,nucleic acid metabolic process|GO:0034641,cellular nitrogen compound metabolic process|GO:0006807,nitrogen compound metabolic process|GO:0044237,cellular metabolic process|GO:0034622,cellular macromolecular complex assembly|GO:0071840,cellular component…	GO:0044446,intracellular organelle part|GO:0016604,nuclear body|GO:0043231,intracellular membrane-bounded organelle|GO:0031981,nuclear lumen|GO:0043233,organelle lumen|GO:0005634,nucleus|GO:0044464,cell part|GO:0031974,membrane-enclosed lumen|GO:0005622,intracellular|GO:0005654,nucleoplasm|GO:0070013,intracellular organelle lumen|GO:0043229,intracellular organelle|GO:0044451,nucleoplasm part|GO:0…	GO:1990247,N6-methyladenosine-containing RNA binding|GO:0097159,organic cyclic compound binding|GO:0044822,poly(A) RNA binding|GO:0003723,RNA binding|GO:0003676,nucleic acid binding|GO:1901363,heterocyclic compound binding|GO:0005488,binding	0
A0A1A6G294	Uncharacterized protein (Fragment) OS=Neotoma lepida GN=A6R68_08558 PE=4 SV=1 - [A0A1A6G294_NEOLE]	5.24	1	1	1	1	1.12606	1.0203	0.866514	0.810661	0.8647	0.704506	210	22.4489	6.60986	0.789899	0.0763875	Nfia	GO:0080090,regulation of primary metabolic process|GO:0019222,regulation of metabolic process|GO:1901362,organic cyclic compound biosynthetic process|GO:0071840,cellular component organization or biogenesis|GO:0010605,negative regulation of macromolecule metabolic process|GO:0010604,positive regulation of macromolecule metabolic process|GO:0006260,DNA replication|GO:0048518,positive regulation of…	GO:0044446,intracellular organelle part|GO:0043231,intracellular membrane-bounded organelle|GO:0031981,nuclear lumen|GO:0043233,organelle lumen|GO:0005634,nucleus|GO:0044464,cell part|GO:0031974,membrane-enclosed lumen|GO:0005622,intracellular|GO:0005654,nucleoplasm|GO:0070013,intracellular organelle lumen|GO:0043229,intracellular organelle|GO:0044428,nuclear part|GO:0030054,cell junction|GO:0044…	GO:0001012,RNA polymerase II regulatory region DNA binding|GO:0001159,core promoter proximal region DNA binding|GO:0001077,transcriptional activator activity, RNA polymerase II core promoter proximal region sequence-specific binding|GO:0044877,macromolecular complex binding|GO:0005488,binding|GO:0003676,nucleic acid binding|GO:0003677,DNA binding|GO:1901363,heterocyclic compound binding|GO:004356…	0
A0A1A6H5H7	Uncharacterized protein OS=Neotoma lepida GN=A6R68_12525 PE=3 SV=1 - [A0A1A6H5H7_NEOLE]	2.86	1	1	1	2	0.92188	0.985318	1.08363	0.790899	0.78535	0.795229	210	24.0435	7.45947	0.792916	0.0118796	Gstp2	GO:1901564,organonitrogen compound metabolic process|GO:0006575,cellular modified amino acid metabolic process|GO:0043603,cellular amide metabolic process|GO:0009987,cellular process|GO:0044237,cellular metabolic process|GO:0008152,metabolic process|GO:0071704,organic substance metabolic process|GO:0034641,cellular nitrogen compound metabolic process|GO:0006807,nitrogen compound metabolic process…	GO:0043229,intracellular organelle|GO:0071944,cell periphery|GO:0043227,membrane-bounded organelle|GO:0043226,organelle|GO:0005737,cytoplasm|GO:0031982,vesicle|GO:0005615,extracellular space|GO:0016020,membrane|GO:0005739,mitochondrion|GO:0031988,membrane-bounded vesicle|GO:0005886,plasma membrane|GO:0032991,macromolecular complex|GO:1903561,extracellular vesicle|GO:0070062,extracellular exosome|…	GO:1901681,sulfur compound binding|GO:0004364,glutathione transferase activity|GO:0003824,catalytic activity|GO:0035731,dinitrosyl-iron complex binding|GO:0035730,S-nitrosoglutathione binding|GO:0016765,transferase activity, transferring alkyl or aryl (other than methyl) groups|GO:0016740,transferase activity|GO:0005488,binding	mmu00980,Metabolism of xenobiotics by cytochrome P450|mmu00982,Drug metabolism - cytochrome P450|mmu05204,Chemical carcinogenesis|mmu00480,Glutathione metabolism
A0A1A6GGV5	Uncharacterized protein OS=Neotoma lepida GN=A6R68_06444 PE=4 SV=1 - [A0A1A6GGV5_NEOLE]	2.19	1	1	1	2	0.668026	1.85389	0.482385	1.10871	0.533277	0.743603	1005	108.227	5.8335	0.794056	0.677958	Espn	GO:0022607,cellular component assembly|GO:0061572,actin filament bundle organization|GO:0033043,regulation of organelle organization|GO:0030030,cell projection organization|GO:0030031,cell projection assembly|GO:0051129,negative regulation of cellular component organization|GO:0051128,regulation of cellular component organization|GO:0060491,regulation of cell projection assembly|GO:0016043,cellul…	GO:0015629,actin cytoskeleton|GO:0030425,dendrite|GO:0043229,intracellular organelle|GO:0043228,non-membrane-bounded organelle|GO:0045202,synapse|GO:0005622,intracellular|GO:0043226,organelle|GO:0030054,cell junction|GO:0005856,cytoskeleton|GO:0044309,neuron spine|GO:0097458,neuron part|GO:0044456,synapse part|GO:0043005,neuron projection|GO:0032421,stereocilium bundle|GO:0032420,stereocilium|GO:…	GO:0008092,cytoskeletal protein binding|GO:0017124,SH3 domain binding|GO:0051015,actin filament binding|GO:0003779,actin binding|GO:0044877,macromolecular complex binding|GO:0019904,protein domain specific binding|GO:0005515,protein binding|GO:0032403,protein complex binding|GO:0005488,binding	0
A0A1A6GW50	Very-long-chain (3R)-3-hydroxyacyl-CoA dehydratase (Fragment) OS=Neotoma lepida GN=A6R68_00904 PE=3 SV=1 - [A0A1A6GW50_NEOLE]	9.57	1	2	2	2	1.08338	1.04546	0.873452	0.780448	0.864049	0.74031	188	20.6599	9.86182	0.794328	0.0500585	Hacd2	GO:0006633,fatty acid biosynthetic process|GO:0006631,fatty acid metabolic process|GO:0019752,carboxylic acid metabolic process|GO:0030497,fatty acid elongation|GO:0044249,cellular biosynthetic process|GO:0006807,nitrogen compound metabolic process|GO:0044281,small molecule metabolic process|GO:0044283,small molecule biosynthetic process|GO:0042761,very long-chain fatty acid biosynthetic process|…	GO:0005783,endoplasmic reticulum|GO:0005789,endoplasmic reticulum membrane|GO:0042175,nuclear outer membrane-endoplasmic reticulum membrane network|GO:0043229,intracellular organelle|GO:0043227,membrane-bounded organelle|GO:0043226,organelle|GO:0031224,intrinsic component of membrane|GO:0005737,cytoplasm|GO:0031090,organelle membrane|GO:0016021,integral component of membrane|GO:0016020,membrane|G…	GO:0018812,3-hydroxyacyl-CoA dehydratase activity|GO:0016835,carbon-oxygen lyase activity|GO:0016829,lyase activity|GO:0019899,enzyme binding|GO:0003824,catalytic activity|GO:0005488,binding|GO:0005515,protein binding|GO:0016836,hydro-lyase activity	mmu01040,Biosynthesis of unsaturated fatty acids|mmu00062,Fatty acid elongation|mmu01212,Fatty acid metabolism
G3H811	Interferon-inducible protein AIM2 OS=Cricetulus griseus GN=I79_006506 PE=4 SV=1 - [G3H811_CRIGR]	2.56	1	1	1	2	0.936397	1.04996	0.996841	0.753089	0.821244	0.795322	352	40.1761	9.17334	0.794335	0.00595321	Aim2	GO:0008104,protein localization|GO:0019221,cytokine-mediated signaling pathway|GO:0019222,regulation of metabolic process|GO:0051047,positive regulation of secretion|GO:0051049,regulation of transport|GO:0048584,positive regulation of response to stimulus|GO:0048583,regulation of response to stimulus|GO:0031349,positive regulation of defense response|GO:0007165,signal transduction|GO:0007166,cell…	GO:0043234,protein complex|GO:0005737,cytoplasm|GO:0061702,inflammasome complex|GO:0097169,AIM2 inflammasome complex|GO:0043231,intracellular membrane-bounded organelle|GO:0005829,cytosol|GO:0005634,nucleus|GO:0044464,cell part|GO:0044444,cytoplasmic part|GO:0005623,cell|GO:0005622,intracellular|GO:0043229,intracellular organelle|GO:0044445,cytosolic part|GO:0044424,intracellular part|GO:0032991,…	GO:0043566,structure-specific DNA binding|GO:0005515,protein binding|GO:0097159,organic cyclic compound binding|GO:0005488,binding|GO:0003676,nucleic acid binding|GO:0003677,DNA binding|GO:0003690,double-stranded DNA binding|GO:1901363,heterocyclic compound binding|GO:0042802,identical protein binding	mmu04623,Cytosolic DNA-sensing pathway
A0A061HZC1	Ubiquitin-conjugating enzyme, E2 containing protein OS=Cricetulus griseus GN=H671_6g15480 PE=3 SV=1 - [A0A061HZC1_CRIGR]	34.9	8	2	5	22	0.99988	1.03814	0.938246	0.755722	0.839076	0.770863	149	16.7255	7.95752	0.794842	0.00630438	Ube2v1	GO:0080090,regulation of primary metabolic process|GO:0019222,regulation of metabolic process|GO:0048584,positive regulation of response to stimulus|GO:0048583,regulation of response to stimulus|GO:0007165,signal transduction|GO:1901362,organic cyclic compound biosynthetic process|GO:1901360,organic cyclic compound metabolic process|GO:0044710,single-organism metabolic process|GO:0010604,positive…	GO:0035370,UBC13-UEV1A complex|GO:0043229,intracellular organelle|GO:0043227,membrane-bounded organelle|GO:0043226,organelle|GO:0005737,cytoplasm|GO:0031982,vesicle|GO:0005634,nucleus|GO:0031988,membrane-bounded vesicle|GO:1902494,catalytic complex|GO:1990234,transferase complex|GO:0032991,macromolecular complex|GO:1903561,extracellular vesicle|GO:0031371,ubiquitin conjugating enzyme complex|GO:0…	GO:0019787,ubiquitin-like protein transferase activity|GO:0031624,ubiquitin conjugating enzyme binding|GO:0031625,ubiquitin protein ligase binding|GO:0044389,ubiquitin-like protein ligase binding|GO:0005515,protein binding|GO:0061630,ubiquitin protein ligase activity|GO:0044390,ubiquitin-like protein conjugating enzyme binding|GO:0003824,catalytic activity|GO:0016740,transferase activity|GO:00198…	0
G3GWK3	Tubulin beta-6 chain OS=Cricetulus griseus GN=I79_002130 PE=3 SV=1 - [G3GWK3_CRIGR]	13.54	1	2	2	2	0.813266	0.984449	1.17103	0.809469	0.755478	0.797846	192	22.0054	4.729	0.795888	0.12568	Tubb6	GO:0051258,protein polymerization|GO:0007017,microtubule-based process|GO:0071822,protein complex subunit organization|GO:0070271,protein complex biogenesis|GO:0043933,macromolecular complex subunit organization|GO:0006461,protein complex assembly|GO:0016043,cellular component organization|GO:0065003,macromolecular complex assembly|GO:0022607,cellular component assembly|GO:0044763,single-organism…	GO:0043229,intracellular organelle|GO:0043228,non-membrane-bounded organelle|GO:0005874,microtubule|GO:0043226,organelle|GO:0005856,cytoskeleton|GO:0031982,vesicle|GO:0043227,membrane-bounded organelle|GO:0005634,nucleus|GO:0031988,membrane-bounded vesicle|GO:0044430,cytoskeletal part|GO:0005737,cytoplasm|GO:0015630,microtubule cytoskeleton|GO:0032991,macromolecular complex|GO:1903561,extracellul…	GO:0005200,structural constituent of cytoskeleton|GO:0035639,purine ribonucleoside triphosphate binding|GO:0005488,binding|GO:0005198,structural molecule activity|GO:1901363,heterocyclic compound binding|GO:1901265,nucleoside phosphate binding|GO:0001882,nucleoside binding|GO:0043168,anion binding|GO:0016462,pyrophosphatase activity|GO:0000166,nucleotide binding|GO:0032561,guanyl ribonucleotide b…	mmu04540,Gap junction|mmu04145,Phagosome
G3H1G6	Putative G-protein coupled receptor 124 OS=Cricetulus griseus GN=I79_003992 PE=3 SV=1 - [G3H1G6_CRIGR]	0.67	1	1	1	1	1.05282	0.989955	0.963649	0.753387	0.850355	0.790373	1048	111.768	8.26514	0.796332	0.00619803	Gpr124	GO:0048585,negative regulation of response to stimulus|GO:0048583,regulation of response to stimulus|GO:0007610,behavior|GO:0072359,circulatory system development|GO:0072358,cardiovascular system development|GO:0050920,regulation of chemotaxis|GO:0007165,signal transduction|GO:0007166,cell surface receptor signaling pathway|GO:0007167,enzyme linked receptor protein signaling pathway|GO:0007169,tr…	GO:0016021,integral component of membrane|GO:0016020,membrane|GO:0044464,cell part|GO:0005623,cell|GO:0071944,cell periphery|GO:0005886,plasma membrane|GO:0044425,membrane part|GO:0009986,cell surface|GO:0031224,intrinsic component of membrane	GO:0004930,G-protein coupled receptor activity|GO:0038023,signaling receptor activity|GO:0060089,molecular transducer activity|GO:0004888,transmembrane signaling receptor activity|GO:0004872,receptor activity|GO:0004871,signal transducer activity	0
A0A061ILM9	Collagen alpha-1(XI) chain OS=Cricetulus griseus GN=H671_1g1920 PE=4 SV=1 - [A0A061ILM9_CRIGR]	0.51	4	1	1	1	1.02736	1.11614	0.864924	0.800671	0.870844	0.725564	1778	177.919	5.22412	0.796787	0.0738164	Col11a1	GO:0009628,response to abiotic stimulus|GO:0048468,cell development|GO:0001501,skeletal system development|GO:0001502,cartilage condensation|GO:0001503,ossification|GO:0071840,cellular component organization or biogenesis|GO:0007517,muscle organ development|GO:0048869,cellular developmental process|GO:0007369,gastrulation|GO:0009612,response to mechanical stimulus|GO:0048513,organ development|GO:…	GO:0043234,protein complex|GO:0032991,macromolecular complex|GO:0005581,collagen trimer|GO:0005583,fibrillar collagen trimer|GO:0044421,extracellular region part|GO:0031012,extracellular matrix|GO:0005576,extracellular region|GO:0098644,complex of collagen trimers|GO:0005592,collagen type XI trimer|GO:0044420,extracellular matrix component|GO:0005578,proteinaceous extracellular matrix|GO:0098643,…	GO:0043169,cation binding|GO:0005201,extracellular matrix structural constituent|GO:0005198,structural molecule activity|GO:0043167,ion binding|GO:0005488,binding|GO:0046872,metal ion binding	mmu04974,Protein digestion and absorption
A0A1A6GGV8	Uncharacterized protein OS=Neotoma lepida GN=A6R68_06371 PE=4 SV=1 - [A0A1A6GGV8_NEOLE]	37.29	2	2	5	16	0.980934	1.06435	0.938861	0.77834	0.783917	0.816022	118	13.4391	7.18115	0.796971	0.00643448	S100a13	GO:0008104,protein localization|GO:0010647,positive regulation of cell communication|GO:0048584,positive regulation of response to stimulus|GO:0048583,regulation of response to stimulus|GO:0023056,positive regulation of signaling|GO:0032940,secretion by cell|GO:0023052,signaling|GO:0007165,signal transduction|GO:0023051,regulation of signaling|GO:0035556,intracellular signal transduction|GO:00106…	GO:0043229,intracellular organelle|GO:0043227,membrane-bounded organelle|GO:0043226,organelle|GO:0005737,cytoplasm|GO:0031982,vesicle|GO:0005634,nucleus|GO:0031988,membrane-bounded vesicle|GO:0048471,perinuclear region of cytoplasm|GO:1903561,extracellular vesicle|GO:0005615,extracellular space|GO:0043230,extracellular organelle|GO:0043231,intracellular membrane-bounded organelle|GO:0070062,extra…	GO:0005488,binding|GO:0043169,cation binding|GO:0005507,copper ion binding|GO:0046914,transition metal ion binding|GO:0008289,lipid binding|GO:0017134,fibroblast growth factor binding|GO:0043167,ion binding|GO:0019838,growth factor binding|GO:0050786,RAGE receptor binding|GO:0008270,zinc ion binding|GO:0005515,protein binding|GO:0042803,protein homodimerization activity|GO:0046983,protein dimeriz…	0
A0A1A6HCR9	Uncharacterized protein (Fragment) OS=Neotoma lepida GN=A6R68_17838 PE=4 SV=1 - [A0A1A6HCR9_NEOLE]	20.11	2	1	27	35	0.99474	1.08801	0.922295	0.752226	0.810557	0.832338	1318	152.723	5.69385	0.797034	0.0192115	Tpr	GO:0033157,regulation of intracellular protein transport|GO:0051169,nuclear transport|GO:0051168,nuclear export|GO:0051049,regulation of transport|GO:0034605,cellular response to heat|GO:0051985,negative regulation of chromosome segregation|GO:0051716,cellular response to stimulus|GO:0090169,regulation of spindle assembly|GO:0031453,positive regulation of heterochromatin assembly|GO:0000165,MAPK …	GO:0016021,integral component of membrane|GO:0031974,membrane-enclosed lumen|GO:0019898,extrinsic component of membrane|GO:0043229,intracellular organelle|GO:0043228,non-membrane-bounded organelle|GO:0042405,nuclear inclusion body|GO:0030286,dynein complex|GO:0005622,intracellular|GO:0043227,membrane-bounded organelle|GO:0005875,microtubule associated complex|GO:0031224,intrinsic component of mem…	GO:0031072,heat shock protein binding|GO:0051019,mitogen-activated protein kinase binding|GO:0019899,enzyme binding|GO:0044877,macromolecular complex binding|GO:0005488,binding|GO:0003676,nucleic acid binding|GO:0005487,nucleocytoplasmic transporter activity|GO:1901363,heterocyclic compound binding|GO:0070840,dynein complex binding|GO:0032403,protein complex binding|GO:0042802,identical protein b…	mmu03013,RNA transport|mmu05200,Pathways in cancer|mmu05216,Thyroid cancer
A0A061HZB0	RNA-binding motif 3 OS=Cricetulus griseus GN=H671_xg20663 PE=4 SV=1 - [A0A061HZB0_CRIGR]	38.71	2	1	5	11	0.960672	0.997519	1.04155	0.797522	0.806576	0.788216	155	16.8028	7.57666	0.797507	0.00107621	Rbm3	GO:0080090,regulation of primary metabolic process|GO:0019222,regulation of metabolic process|GO:0031050,dsRNA fragmentation|GO:1901360,organic cyclic compound metabolic process|GO:0044710,single-organism metabolic process|GO:0010605,negative regulation of macromolecule metabolic process|GO:0010604,positive regulation of macromolecule metabolic process|GO:0010608,posttranscriptional regulation of…	GO:0015934,large ribosomal subunit|GO:0030425,dendrite|GO:0043229,intracellular organelle|GO:0043228,non-membrane-bounded organelle|GO:0043227,membrane-bounded organelle|GO:0043226,organelle|GO:0005737,cytoplasm|GO:0005634,nucleus|GO:0030529,ribonucleoprotein complex|GO:0097458,neuron part|GO:0043005,neuron projection|GO:0044391,ribosomal subunit|GO:0036477,somatodendritic compartment|GO:0042995,…	GO:0097159,organic cyclic compound binding|GO:0044822,poly(A) RNA binding|GO:0000166,nucleotide binding|GO:0036094,small molecule binding|GO:0044877,macromolecular complex binding|GO:0003723,RNA binding|GO:0003676,nucleic acid binding|GO:0043021,ribonucleoprotein complex binding|GO:0043023,ribosomal large subunit binding|GO:1901363,heterocyclic compound binding|GO:1901265,nucleoside phosphate bin…	0
A0A1A6HV26	Uncharacterized protein OS=Neotoma lepida GN=A6R68_23706 PE=4 SV=1 - [A0A1A6HV26_NEOLE]	2.62	1	1	1	1	1.09432	0.976728	0.938088	0.778001	0.827376	0.796332	650	75.0451	6.78564	0.798139	0.0146095	Nrp1	GO:0001667,ameboidal-type cell migration|GO:0016358,dendrite development|GO:0014032,neural crest cell development|GO:0014033,neural crest cell differentiation|GO:0051716,cellular response to stimulus|GO:0014031,mesenchymal cell development|GO:0048589,developmental growth|GO:0048588,developmental cell growth|GO:0000165,MAPK cascade|GO:0030916,otic vesicle formation|GO:1901166,neural crest cell mig…	GO:0030424,axon|GO:0043229,intracellular organelle|GO:0043228,non-membrane-bounded organelle|GO:0005924,cell-substrate adherens junction|GO:0005925,focal adhesion|GO:0043227,membrane-bounded organelle|GO:0043226,organelle|GO:0030054,cell junction|GO:0030055,cell-substrate junction|GO:0005856,cytoskeleton|GO:0045111,intermediate filament cytoskeleton|GO:0005615,extracellular space|GO:0016021,integ…	GO:0038023,signaling receptor activity|GO:0038085,vascular endothelial growth factor binding|GO:0060089,molecular transducer activity|GO:0019838,growth factor binding|GO:0004872,receptor activity|GO:0004871,signal transducer activity|GO:1901681,sulfur compound binding|GO:0043169,cation binding|GO:0016740,transferase activity|GO:0043167,ion binding|GO:0004714,transmembrane receptor protein tyrosin…	mmu05166,HTLV-I infection|mmu04360,Axon guidance
A0A061IQD0	SURP and G-patch domain-containing protein 1 OS=Cricetulus griseus GN=H671_1g1164 PE=4 SV=1 - [A0A061IQD0_CRIGR]	4.79	3	2	2	2	1.04976	1.04738	0.903912	0.77934	0.828612	0.788312	626	70.5616	6.82959	0.798475	0.0162899	Sugp1	GO:0016070,RNA metabolic process|GO:0016071,mRNA metabolic process|GO:0044238,primary metabolic process|GO:0044260,cellular macromolecule metabolic process|GO:0006139,nucleobase-containing compound metabolic process|GO:0009987,cellular process|GO:0006725,cellular aromatic compound metabolic process|GO:0010467,gene expression|GO:0044237,cellular metabolic process|GO:0043170,macromolecule metabolic…	GO:0032991,macromolecular complex|GO:0043231,intracellular membrane-bounded organelle|GO:0005634,nucleus|GO:0044464,cell part|GO:0005623,cell|GO:0030529,ribonucleoprotein complex|GO:0044446,intracellular organelle part|GO:0043229,intracellular organelle|GO:0044428,nuclear part|GO:0044422,organelle part|GO:0044424,intracellular part|GO:0005622,intracellular|GO:0043227,membrane-bounded organelle|GO…	GO:0097159,organic cyclic compound binding|GO:0044822,poly(A) RNA binding|GO:0005488,binding|GO:0003676,nucleic acid binding|GO:1901363,heterocyclic compound binding|GO:0003723,RNA binding	0
G3HKR1	UPF0405 protein C3orf75-like OS=Cricetulus griseus GN=I79_011290 PE=4 SV=1 - [G3HKR1_CRIGR]	2.33	1	1	1	1	0.960709	1.0595	0.981455	0.749949	0.840436	0.807697	300	32.5707	5.92236	0.798917	0.00736831	Elp6	GO:0080090,regulation of primary metabolic process|GO:0019222,regulation of metabolic process|GO:0031326,regulation of cellular biosynthetic process|GO:0031323,regulation of cellular metabolic process|GO:0006928,movement of cell or subcellular component|GO:0090304,nucleic acid metabolic process|GO:0044249,cellular biosynthetic process|GO:0034641,cellular nitrogen compound metabolic process|GO:000…	GO:0043234,protein complex|GO:0032991,macromolecular complex|GO:0044464,cell part|GO:0033588,Elongator holoenzyme complex|GO:0005623,cell|GO:0005622,intracellular|GO:0044424,intracellular part	0	0
A0A1A6H5F6	Uncharacterized protein OS=Neotoma lepida GN=A6R68_12368 PE=4 SV=1 - [A0A1A6H5F6_NEOLE]	9.69	1	1	3	4	1.03695	0.956461	1.01079	0.849804	0.838411	0.711943	351	38.3149	4.50049	0.798935	0.0159163	Creld2	0	GO:0005737,cytoplasm|GO:0005794,Golgi apparatus|GO:0005783,endoplasmic reticulum|GO:0044421,extracellular region part|GO:0005615,extracellular space|GO:0044464,cell part|GO:0044444,cytoplasmic part|GO:0005623,cell|GO:0005622,intracellular|GO:0043229,intracellular organelle|GO:0005576,extracellular region|GO:0012505,endomembrane system|GO:0044424,intracellular part|GO:0043227,membrane-bounded orga…	GO:0043169,cation binding|GO:0043167,ion binding|GO:0005488,binding|GO:0046872,metal ion binding|GO:0005509,calcium ion binding	0
A0A1A6GEY9	Uncharacterized protein OS=Neotoma lepida GN=A6R68_07136 PE=4 SV=1 - [A0A1A6GEY9_NEOLE]	6.62	1	1	5	6	1.04491	1.12451	0.840586	0.76789	0.843306	0.793998	589	66.869	9.39307	0.799066	0.0823302	Tm7sf2	GO:0044281,small molecule metabolic process|GO:0044283,small molecule biosynthetic process|GO:1901362,organic cyclic compound biosynthetic process|GO:1901360,organic cyclic compound metabolic process|GO:1901576,organic substance biosynthetic process|GO:0044710,single-organism metabolic process|GO:0044711,single-organism biosynthetic process|GO:0055114,oxidation-reduction process|GO:0071704,organi…	GO:0005783,endoplasmic reticulum|GO:0005789,endoplasmic reticulum membrane|GO:0042175,nuclear outer membrane-endoplasmic reticulum membrane network|GO:0043229,intracellular organelle|GO:0043227,membrane-bounded organelle|GO:0043226,organelle|GO:0031224,intrinsic component of membrane|GO:0005737,cytoplasm|GO:0031090,organelle membrane|GO:0016021,integral component of membrane|GO:0016020,membrane|G…	GO:0050613,delta14-sterol reductase activity|GO:0016627,oxidoreductase activity, acting on the CH-CH group of donors|GO:0003824,catalytic activity|GO:0016628,oxidoreductase activity, acting on the CH-CH group of donors, NAD or NADP as acceptor|GO:0016491,oxidoreductase activity	mmu00100,Steroid biosynthesis|mmu01100,Metabolic pathways
G3HBD5	Protein transport protein Sec61 subunit gamma OS=Cricetulus griseus GN=I79_007763 PE=3 SV=1 - [G3HBD5_CRIGR]	19.12	2	1	1	3	1.04347	1.00313	0.9449	0.751861	0.799133	0.840245	68	7.76618	9.99365	0.799346	0.00643761	Sec61g	GO:0008104,protein localization|GO:0044699,single-organism process|GO:0071806,protein transmembrane transport|GO:0070727,cellular macromolecule localization|GO:0006886,intracellular protein transport|GO:0051179,localization|GO:0071702,organic substance transport|GO:0033036,macromolecule localization|GO:0034613,cellular protein localization|GO:0009987,cellular process|GO:0006810,transport|GO:00066…	GO:0005783,endoplasmic reticulum|GO:0005789,endoplasmic reticulum membrane|GO:0042175,nuclear outer membrane-endoplasmic reticulum membrane network|GO:0043229,intracellular organelle|GO:0043227,membrane-bounded organelle|GO:0043226,organelle|GO:0031224,intrinsic component of membrane|GO:0005737,cytoplasm|GO:0031090,organelle membrane|GO:0016021,integral component of membrane|GO:0016020,membrane|G…	GO:0008565,protein transporter activity|GO:0022891,substrate-specific transmembrane transporter activity|GO:0015450,P-P-bond-hydrolysis-driven protein transmembrane transporter activity|GO:0022884,macromolecule transmembrane transporter activity|GO:0005215,transporter activity|GO:0008320,protein transmembrane transporter activity|GO:0015399,primary active transmembrane transporter activity|GO:002…	mmu04141,Protein processing in endoplasmic reticulum|mmu03060,Protein export|mmu04145,Phagosome
G3HUW8	40S ribosomal protein S4 OS=Cricetulus griseus GN=I79_014738 PE=4 SV=1 - [G3HUW8_CRIGR]	38.46	1	1	5	31	0.730134	0.977797	1.21354	0.822595	0.77024	0.745852	130	14.8637	8.57275	0.800517	0.241411	Rps4x	GO:0034250,positive regulation of cellular amide metabolic process|GO:0042127,regulation of cell proliferation|GO:0044238,primary metabolic process|GO:0080090,regulation of primary metabolic process|GO:0019222,regulation of metabolic process|GO:0009891,positive regulation of biosynthetic process|GO:1901566,organonitrogen compound biosynthetic process|GO:0051246,regulation of protein metabolic pro…	GO:0035770,ribonucleoprotein granule|GO:0015935,small ribosomal subunit|GO:0043229,intracellular organelle|GO:0043228,non-membrane-bounded organelle|GO:0036464,cytoplasmic ribonucleoprotein granule|GO:0005924,cell-substrate adherens junction|GO:0005925,focal adhesion|GO:0043227,membrane-bounded organelle|GO:0043226,organelle|GO:0030054,cell junction|GO:0030055,cell-substrate junction|GO:0005737,c…	GO:0097159,organic cyclic compound binding|GO:0044822,poly(A) RNA binding|GO:0019843,rRNA binding|GO:0003735,structural constituent of ribosome|GO:0003723,RNA binding|GO:0003676,nucleic acid binding|GO:0005198,structural molecule activity|GO:1901363,heterocyclic compound binding|GO:0005488,binding	mmu03010,Ribosome
A0A1A6FYK2	Uncharacterized protein OS=Neotoma lepida GN=A6R68_10622 PE=4 SV=1 - [A0A1A6FYK2_NEOLE]	30.65	2	2	2	3	0.874951	1.04211	1.05473	0.74397	0.847687	0.787552	124	14.6907	4.11963	0.800599	0.0389293	Paip2	GO:0080090,regulation of primary metabolic process|GO:0019222,regulation of metabolic process|GO:0007613,memory|GO:0007610,behavior|GO:0007611,learning or memory|GO:0010605,negative regulation of macromolecule metabolic process|GO:0000003,reproduction|GO:0010608,posttranscriptional regulation of gene expression|GO:0043043,peptide biosynthetic process|GO:0048518,positive regulation of biological p…	GO:0005737,cytoplasm|GO:0044464,cell part|GO:0005623,cell|GO:0005622,intracellular|GO:0044424,intracellular part	GO:0005488,binding|GO:0090079,translation regulator activity, nucleic acid binding|GO:0045182,translation regulator activity|GO:0000900,translation repressor activity, nucleic acid binding|GO:0008143,poly(A) binding|GO:0097159,organic cyclic compound binding|GO:0070717,poly-purine tract binding|GO:1901363,heterocyclic compound binding|GO:0003727,single-stranded RNA binding|GO:0003723,RNA binding|…	0
G3GXQ2	Protein FAM59B OS=Cricetulus griseus GN=I79_002544 PE=4 SV=1 - [G3GXQ2_CRIGR]	9.81	17	1	8	32	1.03094	1.08425	0.892525	0.754728	0.797881	0.855473	826	88.7497	6.96143	0.800637	0.0356806	Rab10	GO:0008105,asymmetric protein localization|GO:0008104,protein localization|GO:0051046,regulation of secretion|GO:0051049,regulation of transport|GO:0048468,cell development|GO:0048103,somatic stem cell division|GO:0061024,membrane organization|GO:0007009,plasma membrane organization|GO:0007163,establishment or maintenance of cell polarity|GO:0007165,signal transduction|GO:0090002,establishment of…	GO:0042995,cell projection|GO:0055038,recycling endosome membrane|GO:0030055,cell-substrate junction|GO:0055037,recycling endosome|GO:0005789,endoplasmic reticulum membrane|GO:0030139,endocytic vesicle|GO:0042175,nuclear outer membrane-endoplasmic reticulum membrane network|GO:0043229,intracellular organelle|GO:0071944,cell periphery|GO:0005929,cilium|GO:0044424,intracellular part|GO:0032593,insu…	GO:0035639,purine ribonucleoside triphosphate binding|GO:0017022,myosin binding|GO:0005488,binding|GO:0043167,ion binding|GO:1901363,heterocyclic compound binding|GO:1901265,nucleoside phosphate binding|GO:0001882,nucleoside binding|GO:0043168,anion binding|GO:0016462,pyrophosphatase activity|GO:0000166,nucleotide binding|GO:0032561,guanyl ribonucleotide binding|GO:0001883,purine nucleoside bindi…	mmu04152,AMPK signaling pathway|mmu04144,Endocytosis
A0A1A6FWC1	Uncharacterized protein OS=Neotoma lepida GN=A6R68_10658 PE=4 SV=1 - [A0A1A6FWC1_NEOLE]	10.45	1	1	20	24	0.964479	1.04841	0.988717	0.826864	0.757141	0.819707	2612	291.537	5.40186	0.800809	0.00394085	Lrp1	GO:0006909,phagocytosis|GO:0019222,regulation of metabolic process|GO:0051049,regulation of transport|GO:0048585,negative regulation of response to stimulus|GO:0048583,regulation of response to stimulus|GO:0072359,circulatory system development|GO:0072358,cardiovascular system development|GO:0007165,signal transduction|GO:0007166,cell surface receptor signaling pathway|GO:0007167,enzyme linked re…	GO:0000323,lytic vacuole|GO:0031974,membrane-enclosed lumen|GO:0043229,intracellular organelle|GO:0043228,non-membrane-bounded organelle|GO:0005905,coated pit|GO:0005924,cell-substrate adherens junction|GO:0005925,focal adhesion|GO:0043227,membrane-bounded organelle|GO:0043226,organelle|GO:0030054,cell junction|GO:0030055,cell-substrate junction|GO:0005737,cytoplasm|GO:0005764,lysosome|GO:0031090…	GO:0005488,binding|GO:0043169,cation binding|GO:0005515,protein binding|GO:0097159,organic cyclic compound binding|GO:0044822,poly(A) RNA binding|GO:0043167,ion binding|GO:0044877,macromolecular complex binding|GO:0003723,RNA binding|GO:0003676,nucleic acid binding|GO:0032403,protein complex binding|GO:0034185,apolipoprotein binding|GO:0046872,metal ion binding|GO:1901363,heterocyclic compound bi…	mmu05144,Malaria|mmu05010,Alzheimer's disease
G3I610	60S ribosomal protein L21 OS=Cricetulus griseus GN=I79_018921 PE=4 SV=1 - [G3I610_CRIGR]	27.56	4	1	6	14	1.00456	1.07121	0.929552	0.779834	0.840514	0.786591	127	14.7392	11.7368	0.800892	0.0115737	Rpl21	GO:0044249,cellular biosynthetic process|GO:0034641,cellular nitrogen compound metabolic process|GO:0006807,nitrogen compound metabolic process|GO:0034645,cellular macromolecule biosynthetic process|GO:1901576,organic substance biosynthetic process|GO:0044267,cellular protein metabolic process|GO:0044260,cellular macromolecule metabolic process|GO:0043043,peptide biosynthetic process|GO:0071704,o…	GO:0015934,large ribosomal subunit|GO:0022625,cytosolic large ribosomal subunit|GO:0031974,membrane-enclosed lumen|GO:0043229,intracellular organelle|GO:0043228,non-membrane-bounded organelle|GO:0022626,cytosolic ribosome|GO:0043227,membrane-bounded organelle|GO:0043226,organelle|GO:0005737,cytoplasm|GO:0031981,nuclear lumen|GO:0005730,nucleolus|GO:0005634,nucleus|GO:0016020,membrane|GO:0030529,r…	GO:0097159,organic cyclic compound binding|GO:0044822,poly(A) RNA binding|GO:0005198,structural molecule activity|GO:0003735,structural constituent of ribosome|GO:0003723,RNA binding|GO:0003676,nucleic acid binding|GO:1901363,heterocyclic compound binding|GO:0005488,binding	0
A0A061I4D9	Queuine tRNA-ribosyltransferase-like protein OS=Cricetulus griseus GN=H671_4g12319 PE=4 SV=1 - [A0A061I4D9_CRIGR]	2.82	4	1	1	1	1.07981	0.867468	1.05738	0.796305	0.769043	0.841875	248	27.6198	8.39697	0.801163	0.0478411	Qtrt1	GO:0009451,RNA modification|GO:0090304,nucleic acid metabolic process|GO:0044249,cellular biosynthetic process|GO:0034641,cellular nitrogen compound metabolic process|GO:0006807,nitrogen compound metabolic process|GO:0044281,small molecule metabolic process|GO:0034660,ncRNA metabolic process|GO:0008033,tRNA processing|GO:0046116,queuosine metabolic process|GO:0044699,single-organism process|GO:00…	GO:0005737,cytoplasm|GO:0043231,intracellular membrane-bounded organelle|GO:0005634,nucleus|GO:0044464,cell part|GO:0044444,cytoplasmic part|GO:0005739,mitochondrion|GO:0005622,intracellular|GO:0043229,intracellular organelle|GO:0005623,cell|GO:0044424,intracellular part|GO:0043227,membrane-bounded organelle|GO:0043226,organelle	GO:0043169,cation binding|GO:0008479,queuine tRNA-ribosyltransferase activity|GO:0043167,ion binding|GO:0003824,catalytic activity|GO:0016740,transferase activity|GO:0005515,protein binding|GO:0016757,transferase activity, transferring glycosyl groups|GO:0016763,transferase activity, transferring pentosyl groups|GO:0046872,metal ion binding|GO:0005488,binding	0
A0A1A6HB98	Uncharacterized protein OS=Neotoma lepida GN=A6R68_17708 PE=4 SV=1 - [A0A1A6HB98_NEOLE]	11.23	1	3	7	10	1.03824	1.06096	0.894471	0.740545	0.796979	0.861043	855	94.7551	5.74463	0.801213	0.0340235	Igf2r	GO:0006810,transport|GO:0051179,localization|GO:0051234,establishment of localization	GO:0005770,late endosome|GO:0000323,lytic vacuole|GO:0044421,extracellular region part|GO:0031970,organelle envelope lumen|GO:0031974,membrane-enclosed lumen|GO:0031975,envelope|GO:0030139,endocytic vesicle|GO:0043229,intracellular organelle|GO:0005773,vacuole|GO:0030133,transport vesicle|GO:0005774,vacuolar membrane|GO:0030135,coated vesicle|GO:0043226,organelle|GO:0030054,cell junction|GO:00301…	GO:0001948,glycoprotein binding|GO:0097367,carbohydrate derivative binding|GO:0005215,transporter activity|GO:0051219,phosphoprotein binding|GO:0030246,carbohydrate binding|GO:0019838,growth factor binding|GO:0042802,identical protein binding|GO:0048029,monosaccharide binding|GO:0005515,protein binding|GO:0005520,insulin-like growth factor binding|GO:0005537,mannose binding|GO:0005488,binding	mmu04142,Lysosome|mmu04144,Endocytosis
A0A1A6FUI0	Uncharacterized protein OS=Neotoma lepida GN=A6R68_11277 PE=4 SV=1 - [A0A1A6FUI0_NEOLE]	4.66	3	1	2	4	0.985074	1.05051	0.954507	0.789837	0.825203	0.781034	322	36.0726	4.83057	0.801338	0.00322148	Tmod2	GO:0048584,positive regulation of response to stimulus|GO:0048583,regulation of response to stimulus|GO:0007610,behavior|GO:0007611,learning or memory|GO:0008064,regulation of actin polymerization or depolymerization|GO:0008277,regulation of G-protein coupled receptor protein signaling pathway|GO:0007165,signal transduction|GO:0071840,cellular component organization or biogenesis|GO:0051716,cellu…	GO:0015629,actin cytoskeleton|GO:0030427,site of polarized growth|GO:0030426,growth cone|GO:0030016,myofibril|GO:0030017,sarcomere|GO:0043229,intracellular organelle|GO:0043228,non-membrane-bounded organelle|GO:0043226,organelle|GO:0005856,cytoskeleton|GO:0097458,neuron part|GO:0044430,cytoskeletal part|GO:0043005,neuron projection|GO:0005737,cytoplasm|GO:0044424,intracellular part|GO:0005865,str…	GO:0008092,cytoskeletal protein binding|GO:0003779,actin binding|GO:0005488,binding|GO:0005515,protein binding|GO:0005523,tropomyosin binding	0
A0A1A6HC42	Uncharacterized protein OS=Neotoma lepida GN=A6R68_14271 PE=4 SV=1 - [A0A1A6HC42_NEOLE]	3.17	1	1	1	1	1.05716	1.10609	0.84711	0.762481	0.836378	0.814399	537	58.9751	8.76318	0.801652	0.0731291	Ablim2	GO:0032774,RNA biosynthetic process|GO:0080090,regulation of primary metabolic process|GO:0019222,regulation of metabolic process|GO:0031328,positive regulation of cellular biosynthetic process|GO:0031326,regulation of cellular biosynthetic process|GO:0031325,positive regulation of cellular metabolic process|GO:0051173,positive regulation of nitrogen compound metabolic process|GO:0031323,regulati…	GO:0005856,cytoskeleton|GO:0005737,cytoplasm|GO:0015629,actin cytoskeleton|GO:0043232,intracellular non-membrane-bounded organelle|GO:0044464,cell part|GO:0044444,cytoplasmic part|GO:0005623,cell|GO:0005622,intracellular|GO:0030016,myofibril|GO:0044424,intracellular part|GO:0043229,intracellular organelle|GO:0043228,non-membrane-bounded organelle|GO:0043292,contractile fiber|GO:0043226,organelle	GO:0043169,cation binding|GO:0046914,transition metal ion binding|GO:0008092,cytoskeletal protein binding|GO:0043167,ion binding|GO:0003779,actin binding|GO:0008270,zinc ion binding|GO:0005515,protein binding|GO:0046872,metal ion binding|GO:0005488,binding	mmu04360,Axon guidance
A0A1A6H6C3	Synaptogyrin OS=Neotoma lepida GN=A6R68_12067 PE=3 SV=1 - [A0A1A6H6C3_NEOLE]	4.46	1	1	1	2	1.07816	1.01554	0.915058	0.766575	0.80297	0.844941	224	24.7622	4.81787	0.802485	0.0197025	Syngr2	GO:0033036,macromolecule localization|GO:0034613,cellular protein localization|GO:0046907,intracellular transport|GO:0070727,cellular macromolecule localization|GO:0006886,intracellular protein transport|GO:0006810,transport|GO:0006605,protein targeting|GO:0045184,establishment of protein localization|GO:0044765,single-organism transport|GO:0008104,protein localization|GO:1902578,single-organism …	GO:0008021,synaptic vesicle|GO:0031594,neuromuscular junction|GO:0043229,intracellular organelle|GO:0045202,synapse|GO:0043227,membrane-bounded organelle|GO:0043226,organelle|GO:0031224,intrinsic component of membrane|GO:0005737,cytoplasm|GO:0070062,extracellular exosome|GO:0016023,cytoplasmic membrane-bounded vesicle|GO:0031410,cytoplasmic vesicle|GO:0016021,integral component of membrane|GO:001…	0	0
A0A1A6HDH7	Uncharacterized protein (Fragment) OS=Neotoma lepida GN=A6R68_17224 PE=4 SV=1 - [A0A1A6HDH7_NEOLE]	4.18	1	1	1	1	0.917852	0.95043	1.12678	0.741054	0.857183	0.807185	479	53.7394	6.13818	0.803129	0.0547178	Scrib	GO:0008105,asymmetric protein localization|GO:0008104,protein localization|GO:0019222,regulation of metabolic process|GO:0048468,cell development|GO:0006903,vesicle targeting|GO:0060088,auditory receptor cell stereocilium organization|GO:0060322,head development|GO:0001505,regulation of neurotransmitter levels|GO:0051641,cellular localization|GO:0051656,establishment of organelle localization|GO:…	GO:0098590,plasma membrane region|GO:0044421,extracellular region part|GO:0031974,membrane-enclosed lumen|GO:0043229,intracellular organelle|GO:0071944,cell periphery|GO:0045202,synapse|GO:0043227,membrane-bounded organelle|GO:0043226,organelle|GO:0030054,cell junction|GO:0097060,synaptic membrane|GO:0042995,cell projection|GO:0031982,vesicle|GO:0031981,nuclear lumen|GO:0043209,myelin sheath|GO:0…	GO:0005488,binding|GO:0005515,protein binding	mmu04390,Hippo signaling pathway|mmu05203,Viral carcinogenesis
G3HK76	LETM1 and EF-hand domain-containing protein 1, mitochondrial (Fragment) OS=Cricetulus griseus GN=I79_011094 PE=4 SV=1 - [G3HK76_CRIGR]	16.43	1	2	11	26	0.961981	1.04568	0.992581	0.838704	0.811115	0.763804	700	79.0209	5.92236	0.804477	0.00397674	Letm1	GO:0006996,organelle organization|GO:0071840,cellular component organization or biogenesis|GO:0009987,cellular process|GO:0016043,cellular component organization|GO:0061024,membrane organization|GO:1902589,single-organism organelle organization|GO:0044802,single-organism membrane organization|GO:0007005,mitochondrion organization|GO:0042407,cristae formation|GO:0044763,single-organism cellular pr…	GO:0044464,cell part|GO:0031975,envelope|GO:0043229,intracellular organelle|GO:0043227,membrane-bounded organelle|GO:0043226,organelle|GO:0031224,intrinsic component of membrane|GO:0005737,cytoplasm|GO:0031090,organelle membrane|GO:0016021,integral component of membrane|GO:0016020,membrane|GO:0044444,cytoplasmic part|GO:0005739,mitochondrion|GO:0031967,organelle envelope|GO:0031966,mitochondrial …	GO:0043169,cation binding|GO:0046872,metal ion binding|GO:0005488,binding|GO:0043167,ion binding	0
G3GT31	Splicing factor, arginine/serine-rich 15 OS=Cricetulus griseus GN=I79_000805 PE=4 SV=1 - [G3GT31_CRIGR]	1.71	1	1	2	3	1.02981	1.04745	0.929226	0.855385	0.793316	0.770892	992	107.74	9.34912	0.804792	0.0118699	Scaf4	0	GO:0044446,intracellular organelle part|GO:0043231,intracellular membrane-bounded organelle|GO:0031981,nuclear lumen|GO:0043233,organelle lumen|GO:0005634,nucleus|GO:0044464,cell part|GO:0031974,membrane-enclosed lumen|GO:0005622,intracellular|GO:0005654,nucleoplasm|GO:0070013,intracellular organelle lumen|GO:0043229,intracellular organelle|GO:0044428,nuclear part|GO:0005623,cell|GO:0044424,intra…	GO:0097159,organic cyclic compound binding|GO:0044822,poly(A) RNA binding|GO:0000166,nucleotide binding|GO:0036094,small molecule binding|GO:0003723,RNA binding|GO:0003676,nucleic acid binding|GO:1901363,heterocyclic compound binding|GO:1901265,nucleoside phosphate binding|GO:0005488,binding	0
A0A1A6GU46	Uncharacterized protein OS=Neotoma lepida GN=A6R68_01607 PE=3 SV=1 - [A0A1A6GU46_NEOLE]	3.3	1	1	1	1	0.981961	0.961892	1.05638	0.832861	0.784293	0.798821	182	20.5216	8.01611	0.805262	0.00374601	Ckm	GO:0006599,phosphagen metabolic process|GO:0042396,phosphagen biosynthetic process|GO:0042398,cellular modified amino acid biosynthetic process|GO:0016310,phosphorylation|GO:0006807,nitrogen compound metabolic process|GO:1901576,organic substance biosynthetic process|GO:0071704,organic substance metabolic process|GO:0006603,phosphocreatine metabolic process|GO:0009987,cellular process|GO:0046314,…	GO:0005737,cytoplasm|GO:0005615,extracellular space|GO:0044464,cell part|GO:0005623,cell|GO:0005622,intracellular|GO:0005576,extracellular region|GO:0044424,intracellular part|GO:0044421,extracellular region part	GO:0035639,purine ribonucleoside triphosphate binding|GO:0004111,creatine kinase activity|GO:0005488,binding|GO:0000166,nucleotide binding|GO:1901363,heterocyclic compound binding|GO:0001883,purine nucleoside binding|GO:0001882,nucleoside binding|GO:0043168,anion binding|GO:0043167,ion binding|GO:0016740,transferase activity|GO:1901265,nucleoside phosphate binding|GO:0032549,ribonucleoside bindin…	mmu01100,Metabolic pathways|mmu00330,Arginine and proline metabolism
A0A1A6GP08	Uncharacterized protein OS=Neotoma lepida GN=A6R68_03857 PE=3 SV=1 - [A0A1A6GP08_NEOLE]	2.74	2	1	1	1	1.03924	0.979881	0.985973	0.789316	0.834029	0.797075	292	31.4893	7.47412	0.805438	0.00112847	Aqp3	GO:0009992,cellular water homeostasis|GO:0015850,organic hydroxy compound transport|GO:0015840,urea transport|GO:0019755,one-carbon compound transport|GO:0032526,response to retinoic acid|GO:0050891,multicellular organismal water homeostasis|GO:0042592,homeostatic process|GO:0003014,renal system process|GO:0051179,localization|GO:0003097,renal water transport|GO:0007275,multicellular organismal d…	GO:0005737,cytoplasm|GO:0098590,plasma membrane region|GO:0016020,membrane|GO:0005911,cell-cell junction|GO:0044459,plasma membrane part|GO:0016021,integral component of membrane|GO:0098589,membrane region|GO:0044464,cell part|GO:0005623,cell|GO:0016323,basolateral plasma membrane|GO:0071944,cell periphery|GO:0031224,intrinsic component of membrane|GO:0005887,integral component of plasma membrane…	GO:0022891,substrate-specific transmembrane transporter activity|GO:0042887,amide transmembrane transporter activity|GO:0022857,transmembrane transporter activity|GO:0022838,substrate-specific channel activity|GO:1901476,carbohydrate transporter activity|GO:0005215,transporter activity|GO:0015204,urea transmembrane transporter activity|GO:0015665,alcohol transmembrane transporter activity|GO:0005…	mmu04962,Vasopressin-regulated water reabsorption
A0A1A6GYQ5	Uncharacterized protein (Fragment) OS=Neotoma lepida GN=A6R68_13960 PE=4 SV=1 - [A0A1A6GYQ5_NEOLE]	13.64	1	1	1	4	0.917599	1.00865	1.04311	0.805401	0.796426	0.79279	66	7.2038	6.50732	0.806442	0.00702377	Mtpn	GO:0044238,primary metabolic process|GO:0080090,regulation of primary metabolic process|GO:0019222,regulation of metabolic process|GO:0048583,regulation of response to stimulus|GO:0008064,regulation of actin polymerization or depolymerization|GO:0003012,muscle system process|GO:0060322,head development|GO:1901362,organic cyclic compound biosynthetic process|GO:0071840,cellular component organizat…	GO:0015629,actin cytoskeleton|GO:0030424,axon|GO:0043229,intracellular organelle|GO:0043228,non-membrane-bounded organelle|GO:0043227,membrane-bounded organelle|GO:0043226,organelle|GO:0005856,cytoskeleton|GO:0042995,cell projection|GO:0031982,vesicle|GO:0005634,nucleus|GO:0031988,membrane-bounded vesicle|GO:0097458,neuron part|GO:0044430,cytoskeletal part|GO:0043005,neuron projection|GO:0048471,…	GO:0043565,sequence-specific DNA binding|GO:0097159,organic cyclic compound binding|GO:0005488,binding|GO:0003676,nucleic acid binding|GO:0003677,DNA binding|GO:1901363,heterocyclic compound binding	0
A0A061HXR1	Selenocysteine insertion sequence-binding protein 2 OS=Cricetulus griseus GN=H671_6g15680 PE=4 SV=1 - [A0A061HXR1_CRIGR]	0.91	1	1	1	1	1.05914	0.995439	0.952495	0.712353	0.834693	0.87814	1103	121.403	6.31592	0.806494	0.0295106	Secisbp2	GO:0080090,regulation of primary metabolic process|GO:0019222,regulation of metabolic process|GO:0048468,cell development|GO:0060322,head development|GO:1901576,organic substance biosynthetic process|GO:1901360,organic cyclic compound metabolic process|GO:1901361,organic cyclic compound catabolic process|GO:0010605,negative regulation of macromolecule metabolic process|GO:0010608,posttranscriptio…	GO:0031974,membrane-enclosed lumen|GO:0043229,intracellular organelle|GO:0043227,membrane-bounded organelle|GO:0043226,organelle|GO:0005737,cytoplasm|GO:0031981,nuclear lumen|GO:0005634,nucleus|GO:0005739,mitochondrion|GO:0030529,ribonucleoprotein complex|GO:0005654,nucleoplasm|GO:0032991,macromolecular complex|GO:0043231,intracellular membrane-bounded organelle|GO:0043233,organelle lumen|GO:0044…	GO:0005488,binding|GO:0005515,protein binding|GO:0035368,selenocysteine insertion sequence binding|GO:0097159,organic cyclic compound binding|GO:0044822,poly(A) RNA binding|GO:0044877,macromolecular complex binding|GO:0003730,mRNA 3'-UTR binding|GO:0003676,nucleic acid binding|GO:0003723,RNA binding|GO:0043021,ribonucleoprotein complex binding|GO:1901363,heterocyclic compound binding|GO:0003729,m…	0
G3H6A8	Uncharacterized protein C19orf52-like OS=Cricetulus griseus GN=I79_005862 PE=4 SV=1 - [G3H6A8_CRIGR]	17.07	2	1	1	1	1.00462	1.09854	0.903011	0.794205	0.845592	0.785251	82	9.54479	4.81787	0.806689	0.0312207	Sf3b1	GO:0044238,primary metabolic process|GO:0090304,nucleic acid metabolic process|GO:0009790,embryo development|GO:0034641,cellular nitrogen compound metabolic process|GO:0009792,embryo development ending in birth or egg hatching|GO:0044237,cellular metabolic process|GO:0009653,anatomical structure morphogenesis|GO:0007275,multicellular organismal development|GO:0044699,single-organism process|GO:00…	GO:0031974,membrane-enclosed lumen|GO:0043229,intracellular organelle|GO:0043228,non-membrane-bounded organelle|GO:0000785,chromatin|GO:0043227,membrane-bounded organelle|GO:0043226,organelle|GO:0034399,nuclear periphery|GO:0031981,nuclear lumen|GO:0005634,nucleus|GO:0030529,ribonucleoprotein complex|GO:0005654,nucleoplasm|GO:0016363,nuclear matrix|GO:0005694,chromosome|GO:0071013,catalytic step …	GO:0005515,protein binding|GO:0097159,organic cyclic compound binding|GO:0044822,poly(A) RNA binding|GO:0044877,macromolecular complex binding|GO:0003723,RNA binding|GO:0003676,nucleic acid binding|GO:0003682,chromatin binding|GO:1901363,heterocyclic compound binding|GO:0005488,binding	0
G3HCI9	Scaffold attachment factor B1 OS=Cricetulus griseus GN=I79_008200 PE=4 SV=1 - [G3HCI9_CRIGR]	11.73	2	2	12	23	0.980469	0.96761	1.08293	0.844543	0.86969	0.737053	929	102.77	5.21143	0.808735	0.0240886	Safb	GO:0044238,primary metabolic process|GO:0032774,RNA biosynthetic process|GO:0009893,positive regulation of metabolic process|GO:0019222,regulation of metabolic process|GO:0031328,positive regulation of cellular biosynthetic process|GO:0031326,regulation of cellular biosynthetic process|GO:0031325,positive regulation of cellular metabolic process|GO:0030518,intracellular steroid hormone receptor s…	GO:0044446,intracellular organelle part|GO:0043231,intracellular membrane-bounded organelle|GO:0031981,nuclear lumen|GO:0043233,organelle lumen|GO:0005634,nucleus|GO:0044464,cell part|GO:0031974,membrane-enclosed lumen|GO:0005622,intracellular|GO:0005654,nucleoplasm|GO:0070013,intracellular organelle lumen|GO:0043229,intracellular organelle|GO:0044428,nuclear part|GO:0005623,cell|GO:0044424,intra…	GO:0044212,transcription regulatory region DNA binding|GO:0003676,nucleic acid binding|GO:0005515,protein binding|GO:0097159,organic cyclic compound binding|GO:0044822,poly(A) RNA binding|GO:0003677,DNA binding|GO:0001067,regulatory region nucleic acid binding|GO:0000166,nucleotide binding|GO:0036094,small molecule binding|GO:0044877,macromolecular complex binding|GO:0003723,RNA binding|GO:000104…	0
A0A1A6GFU9	Uncharacterized protein OS=Neotoma lepida GN=A6R68_06805 PE=4 SV=1 - [A0A1A6GFU9_NEOLE]	7.32	2	4	6	10	0.973314	1.07049	0.96912	0.828433	0.846519	0.764691	628	68.1812	6.85889	0.809725	0.00989696	Pxn	GO:0019220,regulation of phosphate metabolic process|GO:0080090,regulation of primary metabolic process|GO:0019222,regulation of metabolic process|GO:0034446,substrate adhesion-dependent cell spreading|GO:0048584,positive regulation of response to stimulus|GO:0048583,regulation of response to stimulus|GO:0032147,activation of protein kinase activity|GO:0007160,cell-matrix adhesion|GO:0007165,sign…	GO:0032432,actin filament bundle|GO:0015629,actin cytoskeleton|GO:0031974,membrane-enclosed lumen|GO:0043229,intracellular organelle|GO:0043228,non-membrane-bounded organelle|GO:0005924,cell-substrate adherens junction|GO:0005925,focal adhesion|GO:0043227,membrane-bounded organelle|GO:0043226,organelle|GO:0030054,cell junction|GO:0042641,actomyosin|GO:0005856,cytoskeleton|GO:0001725,stress fiber|…	GO:0005488,binding|GO:0043169,cation binding|GO:0017166,vinculin binding|GO:0030159,receptor signaling complex scaffold activity|GO:0046914,transition metal ion binding|GO:0008092,cytoskeletal protein binding|GO:0008013,beta-catenin binding|GO:0005198,structural molecule activity|GO:0051400,BH domain binding|GO:0043167,ion binding|GO:0008270,zinc ion binding|GO:0005515,protein binding|GO:0051435,…	mmu04670,Leukocyte transendothelial migration|mmu05203,Viral carcinogenesis|mmu04510,Focal adhesion|mmu05205,Proteoglycans in cancer|mmu04062,Chemokine signaling pathway|mmu05100,Bacterial invasion of epithelial cells|mmu04370,VEGF signaling pathway|mmu04810,Regulation of actin cytoskeleton
G3IDI9	NHL repeat-containing protein 2 OS=Cricetulus griseus GN=I79_021771 PE=4 SV=1 - [G3IDI9_CRIGR]	7.79	1	3	3	3	1.03842	1.15905	0.960678	0.877477	0.876658	0.804689	552	59.2955	6.48096	0.810229	0.0330956	Trim71	GO:0080090,regulation of primary metabolic process|GO:0019222,regulation of metabolic process|GO:0000082,G1/S transition of mitotic cell cycle|GO:0007165,signal transduction|GO:0007166,cell surface receptor signaling pathway|GO:0007167,enzyme linked receptor protein signaling pathway|GO:0007169,transmembrane receptor protein tyrosine kinase signaling pathway|GO:1901360,organic cyclic compound met…	GO:0005737,cytoplasm|GO:0035770,ribonucleoprotein granule|GO:0043232,intracellular non-membrane-bounded organelle|GO:0044464,cell part|GO:0000932,cytoplasmic mRNA processing body|GO:0044444,cytoplasmic part|GO:0005623,cell|GO:0030529,ribonucleoprotein complex|GO:0043229,intracellular organelle|GO:0043228,non-membrane-bounded organelle|GO:0036464,cytoplasmic ribonucleoprotein granule|GO:0044424,in…	GO:0008270,zinc ion binding|GO:0003676,nucleic acid binding|GO:1901363,heterocyclic compound binding|GO:0019787,ubiquitin-like protein transferase activity|GO:0043169,cation binding|GO:0046914,transition metal ion binding|GO:0061630,ubiquitin protein ligase activity|GO:0043167,ion binding|GO:0016740,transferase activity|GO:0046872,metal ion binding|GO:0030371,translation repressor activity|GO:000…	mmu05206,MicroRNAs in cancer
A0A1A6HJK5	Uncharacterized protein (Fragment) OS=Neotoma lepida GN=A6R68_19224 PE=4 SV=1 - [A0A1A6HJK5_NEOLE]	47.02	2	1	21	40	1.00419	1.00491	0.993008	0.823376	0.813638	0.797599	604	67.7226	5.41455	0.810967	2.35233e-05	Pls3	GO:0044707,single-multicellular organism process|GO:0030154,cell differentiation|GO:0060348,bone development|GO:0001501,skeletal system development|GO:0060113,inner ear receptor cell differentiation|GO:0008544,epidermis development|GO:0007275,multicellular organismal development|GO:0044699,single-organism process|GO:0035315,hair cell differentiation|GO:0048869,cellular developmental process|GO:00…	GO:0032421,stereocilium bundle|GO:0032420,stereocilium|GO:0005622,intracellular|GO:0043232,intracellular non-membrane-bounded organelle|GO:0044464,cell part|GO:0005902,microvillus|GO:0005623,cell|GO:0005737,cytoplasm|GO:0043229,intracellular organelle|GO:0043228,non-membrane-bounded organelle|GO:0044424,intracellular part|GO:0042995,cell projection|GO:0043226,organelle|GO:0044422,organelle part	GO:0043169,cation binding|GO:0008092,cytoskeletal protein binding|GO:0043167,ion binding|GO:0003779,actin binding|GO:0005509,calcium ion binding|GO:0005515,protein binding|GO:0046872,metal ion binding|GO:0005488,binding	0
A0A1A6GS68	Uncharacterized protein OS=Neotoma lepida GN=A6R68_02716 PE=4 SV=1 - [A0A1A6GS68_NEOLE]	0.59	1	1	1	2	1.04439	0.983917	0.97452	0.762392	0.812531	0.861642	2370	261.566	5.90967	0.811425	0.00636284	Fn1	GO:0048675,axon extension|GO:0044238,primary metabolic process|GO:0019220,regulation of phosphate metabolic process|GO:0080090,regulation of primary metabolic process|GO:0019222,regulation of metabolic process|GO:0034446,substrate adhesion-dependent cell spreading|GO:0051048,negative regulation of secretion|GO:0051049,regulation of transport|GO:0048583,regulation of response to stimulus|GO:000716…	GO:0098590,plasma membrane region|GO:0044421,extracellular region part|GO:0031012,extracellular matrix|GO:0043229,intracellular organelle|GO:0071944,cell periphery|GO:0043227,membrane-bounded organelle|GO:0043226,organelle|GO:0005737,cytoplasm|GO:0045177,apical part of cell|GO:0070062,extracellular exosome|GO:0005615,extracellular space|GO:0098805,whole membrane|GO:0016020,membrane|GO:0044444,cyt…	GO:1901681,sulfur compound binding|GO:0005178,integrin binding|GO:0050839,cell adhesion molecule binding|GO:0005515,protein binding|GO:0043167,ion binding|GO:0097367,carbohydrate derivative binding|GO:0030234,enzyme regulator activity|GO:0061134,peptidase regulator activity|GO:0019899,enzyme binding|GO:0043168,anion binding|GO:0005539,glycosaminoglycan binding|GO:0032403,protein complex binding|G…	mmu05200,Pathways in cancer|mmu04512,ECM-receptor interaction|mmu04510,Focal adhesion|mmu05222,Small cell lung cancer|mmu05205,Proteoglycans in cancer|mmu04151,PI3K-Akt signaling pathway|mmu05100,Bacterial invasion of epithelial cells|mmu05146,Amoebiasis|mmu04810,Regulation of actin cytoskeleton|mmu04933,AGE-RAGE signaling pathway in diabetic complications
P97280	Inter-alpha-trypsin inhibitor heavy chain H3 OS=Mesocricetus auratus GN=ITIH3 PE=1 SV=1 - [ITIH3_MESAU]	1.13	2	1	1	2	1.0302	0.995273	0.946245	0.800354	0.832224	0.779717	886	98.9564	6.13818	0.811751	0.00291041	Itih3	GO:0009892,negative regulation of metabolic process|GO:0080090,regulation of primary metabolic process|GO:0019222,regulation of metabolic process|GO:0031324,negative regulation of cellular metabolic process|GO:0031323,regulation of cellular metabolic process|GO:1903510,mucopolysaccharide metabolic process|GO:0006807,nitrogen compound metabolic process|GO:0030203,glycosaminoglycan metabolic proces…	GO:0043230,extracellular organelle|GO:0031982,vesicle|GO:0044421,extracellular region part|GO:0043227,membrane-bounded organelle|GO:0031988,membrane-bounded vesicle|GO:0005576,extracellular region|GO:1903561,extracellular vesicle|GO:0065010,extracellular membrane-bounded organelle|GO:0043226,organelle|GO:0070062,extracellular exosome	GO:0004866,endopeptidase inhibitor activity|GO:0061135,endopeptidase regulator activity|GO:0061134,peptidase regulator activity|GO:0030414,peptidase inhibitor activity|GO:0004867,serine-type endopeptidase inhibitor activity|GO:0004857,enzyme inhibitor activity|GO:0098772,molecular function regulator|GO:0030234,enzyme regulator activity	0
G3HX24	Poliovirus receptor-related protein 3 OS=Cricetulus griseus GN=I79_015539 PE=4 SV=1 - [G3HX24_CRIGR]	2.72	1	1	1	1	1.04704	1.04971	0.911101	0.825551	0.820473	0.797517	294	33.5478	5.03369	0.812389	0.0156148	Pvrl3	GO:0016337,single organismal cell-cell adhesion|GO:0019953,sexual reproduction|GO:0032501,multicellular organismal process|GO:0060041,retina development in camera-type eye|GO:0060042,retina morphogenesis in camera-type eye|GO:0002088,lens development in camera-type eye|GO:0002089,lens morphogenesis in camera-type eye|GO:0009653,anatomical structure morphogenesis|GO:0007275,multicellular organisma…	GO:0098590,plasma membrane region|GO:0071944,cell periphery|GO:0045202,synapse|GO:0031224,intrinsic component of membrane|GO:0097060,synaptic membrane|GO:0016021,integral component of membrane|GO:0016020,membrane|GO:0044456,synapse part|GO:0030054,cell junction|GO:0044459,plasma membrane part|GO:0070161,anchoring junction|GO:0098589,membrane region|GO:0045211,postsynaptic membrane|GO:0005913,cell…	GO:0005488,binding|GO:0005515,protein binding|GO:0046983,protein dimerization activity|GO:0050839,cell adhesion molecule binding|GO:0042802,identical protein binding|GO:0042803,protein homodimerization activity	mmu04520,Adherens junction|mmu04514,Cell adhesion molecules (CAMs)
A0A1A6H5S7	Uncharacterized protein (Fragment) OS=Neotoma lepida GN=A6R68_15505 PE=4 SV=1 - [A0A1A6H5S7_NEOLE]	2.42	2	1	1	1	1.01719	1.0833	0.906152	0.867576	0.823466	0.756425	289	33.0016	7.94287	0.814019	0.0377355	A1bg	0	GO:0043230,extracellular organelle|GO:0031982,vesicle|GO:0044421,extracellular region part|GO:0043227,membrane-bounded organelle|GO:0072562,blood microparticle|GO:0031988,membrane-bounded vesicle|GO:0005576,extracellular region|GO:0005615,extracellular space|GO:1903561,extracellular vesicle|GO:0065010,extracellular membrane-bounded organelle|GO:0043226,organelle|GO:0070062,extracellular exosome	0	0
G3HD20	PDZ domain-containing protein GIPC1 OS=Cricetulus griseus GN=I79_008393 PE=4 SV=1 - [G3HD20_CRIGR]	27.33	2	1	5	9	1.32244	0.812104	0.881527	0.82357	0.836901	0.79818	333	36.0206	5.75732	0.815184	0.310643	Gipc1	GO:0008104,protein localization|GO:0080090,regulation of primary metabolic process|GO:0032434,regulation of proteasomal ubiquitin-dependent protein catabolic process|GO:0032435,negative regulation of proteasomal ubiquitin-dependent protein catabolic process|GO:0048584,positive regulation of response to stimulus|GO:0048583,regulation of response to stimulus|GO:0006820,anion transport|GO:0007165,si…	GO:0008021,synaptic vesicle|GO:0030425,dendrite|GO:0030139,endocytic vesicle|GO:0043229,intracellular organelle|GO:0005903,brush border|GO:0045202,synapse|GO:0043227,membrane-bounded organelle|GO:0043226,organelle|GO:0005737,cytoplasm|GO:0042995,cell projection|GO:0070062,extracellular exosome|GO:0016023,cytoplasmic membrane-bounded vesicle|GO:0031410,cytoplasmic vesicle|GO:0016020,membrane|GO:00…	GO:0005488,binding|GO:0008092,cytoskeletal protein binding|GO:0030234,enzyme regulator activity|GO:0005096,GTPase activator activity|GO:0017022,myosin binding|GO:0003779,actin binding|GO:0030695,GTPase regulator activity|GO:0030165,PDZ domain binding|GO:0008047,enzyme activator activity|GO:0005515,protein binding|GO:0019904,protein domain specific binding|GO:0046983,protein dimerization activity|…	0
G3I5A2	Exosome complex exonuclease RRP45 OS=Cricetulus griseus GN=I79_018647 PE=4 SV=1 - [G3I5A2_CRIGR]	16.84	2	1	5	5	1.00012	1.04667	0.957436	0.829494	0.803673	0.815961	386	42.9909	5.03369	0.815227	0.00231649	Exosc9	GO:0071046,nuclear polyadenylation-dependent ncRNA catabolic process|GO:0071028,nuclear mRNA surveillance|GO:0045927,positive regulation of growth|GO:0030307,positive regulation of cell growth|GO:0071027,nuclear RNA surveillance|GO:0044699,single-organism process|GO:0051128,regulation of cellular component organization|GO:0090304,nucleic acid metabolic process|GO:0090305,nucleic acid phosphodiest…	GO:0044464,cell part|GO:0031974,membrane-enclosed lumen|GO:0043229,intracellular organelle|GO:0043228,non-membrane-bounded organelle|GO:0000228,nuclear chromosome|GO:0043227,membrane-bounded organelle|GO:0043226,organelle|GO:0005856,cytoskeleton|GO:0045111,intermediate filament cytoskeleton|GO:0070062,extracellular exosome|GO:0031981,nuclear lumen|GO:0005730,nucleolus|GO:0005634,nucleus|GO:003198…	GO:0016787,hydrolase activity|GO:0004518,nuclease activity|GO:0097159,organic cyclic compound binding|GO:0004527,exonuclease activity|GO:0016788,hydrolase activity, acting on ester bonds|GO:1901363,heterocyclic compound binding|GO:0017091,AU-rich element binding|GO:0003824,catalytic activity|GO:0003723,RNA binding|GO:0003676,nucleic acid binding|GO:0044822,poly(A) RNA binding|GO:0005488,binding	mmu03018,RNA degradation
A0A1A6HRN4	N-acetylglucosamine-6-sulfatase OS=Neotoma lepida GN=A6R68_20916 PE=3 SV=1 - [A0A1A6HRN4_NEOLE]	7.97	1	1	3	5	0.934088	0.897298	1.15224	0.802219	0.847248	0.783996	552	61.801	7.89893	0.815607	0.0883034	Gns	GO:1901564,organonitrogen compound metabolic process|GO:1901135,carbohydrate derivative metabolic process|GO:0043170,macromolecule metabolic process|GO:0071704,organic substance metabolic process|GO:0006807,nitrogen compound metabolic process|GO:0008152,metabolic process|GO:0006022,aminoglycan metabolic process|GO:0030203,glycosaminoglycan metabolic process	GO:0000323,lytic vacuole|GO:0043229,intracellular organelle|GO:0043227,membrane-bounded organelle|GO:0043226,organelle|GO:0005737,cytoplasm|GO:0031982,vesicle|GO:0005773,vacuole|GO:0031988,membrane-bounded vesicle|GO:1903561,extracellular vesicle|GO:0070062,extracellular exosome|GO:0043230,extracellular organelle|GO:0043231,intracellular membrane-bounded organelle|GO:0044464,cell part|GO:0005623,…	GO:0016787,hydrolase activity|GO:0043169,cation binding|GO:0043167,ion binding|GO:0016788,hydrolase activity, acting on ester bonds|GO:0008449,N-acetylglucosamine-6-sulfatase activity|GO:0003824,catalytic activity|GO:0005488,binding|GO:0008484,sulfuric ester hydrolase activity|GO:0046872,metal ion binding	mmu04142,Lysosome|mmu00531,Glycosaminoglycan degradation|mmu01100,Metabolic pathways
A0A1A6GE24	Uncharacterized protein OS=Neotoma lepida GN=A6R68_07456 PE=4 SV=1 - [A0A1A6GE24_NEOLE]	21.18	1	1	1	1	1.00361	1.0211	0.978982	0.884763	0.731943	0.833371	85	10.1927	8.51416	0.815687	0.0165929	Chchd7	0	GO:0005737,cytoplasm|GO:0043231,intracellular membrane-bounded organelle|GO:0005623,cell|GO:0044444,cytoplasmic part|GO:0031970,organelle envelope lumen|GO:0044464,cell part|GO:0043229,intracellular organelle|GO:0031967,organelle envelope|GO:0031975,envelope|GO:0044446,intracellular organelle part|GO:0005740,mitochondrial envelope|GO:0005739,mitochondrion|GO:0031974,membrane-enclosed lumen|GO:004…	0	0
A0A1A6HTL4	Uncharacterized protein OS=Neotoma lepida GN=A6R68_20221 PE=4 SV=1 - [A0A1A6HTL4_NEOLE]	8.72	1	2	2	3	1.01546	1.0475	0.950021	0.754941	0.835433	0.867444	218	24.4282	8.25049	0.815742	0.0137139	Crtap	GO:1901873,regulation of post-translational protein modification|GO:0009892,negative regulation of metabolic process|GO:0080090,regulation of primary metabolic process|GO:1901874,negative regulation of post-translational protein modification|GO:0031324,negative regulation of cellular metabolic process|GO:0031323,regulation of cellular metabolic process|GO:0019953,sexual reproduction|GO:0019752,ca…	GO:0005737,cytoplasm|GO:0032991,macromolecular complex|GO:0043231,intracellular membrane-bounded organelle|GO:0044421,extracellular region part|GO:0005615,extracellular space|GO:0044464,cell part|GO:0044444,cytoplasmic part|GO:0005623,cell|GO:0031012,extracellular matrix|GO:0043226,organelle|GO:0043229,intracellular organelle|GO:0005576,extracellular region|GO:0012505,endomembrane system|GO:00444…	GO:0032403,protein complex binding|GO:0044877,macromolecular complex binding|GO:0005488,binding|GO:0005515,protein binding	0
A0A061INL5	ATP-binding cassette sub-family F member 1-like protein OS=Cricetulus griseus GN=H671_1g3322 PE=4 SV=1 - [A0A061INL5_CRIGR]	20.07	2	1	14	39	0.981119	1.03093	0.990259	0.793942	0.780511	0.876927	842	95.7391	6.12549	0.816497	0.00557692	Abcf1	GO:0034250,positive regulation of cellular amide metabolic process|GO:0080090,regulation of primary metabolic process|GO:0019222,regulation of metabolic process|GO:0009891,positive regulation of biosynthetic process|GO:0051246,regulation of protein metabolic process|GO:0031325,positive regulation of cellular metabolic process|GO:0031323,regulation of cellular metabolic process|GO:0042254,ribosome…	GO:0005635,nuclear envelope|GO:0031974,membrane-enclosed lumen|GO:0031975,envelope|GO:0043229,intracellular organelle|GO:0043228,non-membrane-bounded organelle|GO:0043227,membrane-bounded organelle|GO:0043226,organelle|GO:0005737,cytoplasm|GO:0031981,nuclear lumen|GO:0005634,nucleus|GO:0016020,membrane|GO:0030529,ribonucleoprotein complex|GO:0005654,nucleoplasm|GO:0042788,polysomal ribosome|GO:00…	GO:0016887,ATPase activity|GO:0035639,purine ribonucleoside triphosphate binding|GO:0044877,macromolecular complex binding|GO:0005488,binding|GO:0003676,nucleic acid binding|GO:0043167,ion binding|GO:1901363,heterocyclic compound binding|GO:0001883,purine nucleoside binding|GO:0001882,nucleoside binding|GO:0043168,anion binding|GO:0000166,nucleotide binding|GO:1901265,nucleoside phosphate binding…	0
A0A1A6GR77	Uncharacterized protein (Fragment) OS=Neotoma lepida GN=A6R68_03075 PE=4 SV=1 - [A0A1A6GR77_NEOLE]	4.86	1	1	1	1	1.13055	1.11192	0.773581	0.87666	0.840601	0.745473	288	33.4399	8.41162	0.816542	0.206414	Rps16	GO:0044238,primary metabolic process|GO:0090304,nucleic acid metabolic process|GO:0044249,cellular biosynthetic process|GO:0034641,cellular nitrogen compound metabolic process|GO:0006807,nitrogen compound metabolic process|GO:0034645,cellular macromolecule biosynthetic process|GO:0034660,ncRNA metabolic process|GO:0071840,cellular component organization or biogenesis|GO:0006139,nucleobase-contain…	GO:0022626,cytosolic ribosome|GO:0022627,cytosolic small ribosomal subunit|GO:0043229,intracellular organelle|GO:0043228,non-membrane-bounded organelle|GO:0005924,cell-substrate adherens junction|GO:0005925,focal adhesion|GO:0043227,membrane-bounded organelle|GO:0043226,organelle|GO:0030054,cell junction|GO:0015935,small ribosomal subunit|GO:0005737,cytoplasm|GO:0031982,vesicle|GO:0016020,membran…	GO:0097159,organic cyclic compound binding|GO:0044822,poly(A) RNA binding|GO:0005198,structural molecule activity|GO:0003735,structural constituent of ribosome|GO:0003723,RNA binding|GO:0003676,nucleic acid binding|GO:1901363,heterocyclic compound binding|GO:0005488,binding	mmu03010,Ribosome
G3I822	Rab proteins geranylgeranyltransferase component A 1 OS=Cricetulus griseus GN=I79_019679 PE=4 SV=1 - [G3I822_CRIGR]	2.19	2	1	1	1	0.990384	1.16406	0.852689	0.915803	0.887992	0.653297	365	40.9548	4.66553	0.817087	0.209307	Chm	GO:0008104,protein localization|GO:0009893,positive regulation of metabolic process|GO:0019222,regulation of metabolic process|GO:0006810,transport|GO:0006612,protein targeting to membrane|GO:0061024,membrane organization|GO:0072359,circulatory system development|GO:0072358,cardiovascular system development|GO:0071840,cellular component organization or biogenesis|GO:0043087,regulation of GTPase a…	GO:0043234,protein complex|GO:0005737,cytoplasm|GO:0032991,macromolecular complex|GO:1902494,catalytic complex|GO:0005968,Rab-protein geranylgeranyltransferase complex|GO:0044464,cell part|GO:0005623,cell|GO:0005622,intracellular|GO:0044444,cytoplasmic part|GO:1990234,transferase complex|GO:0044424,intracellular part|GO:0005829,cytosol	GO:0031267,small GTPase binding|GO:0030234,enzyme regulator activity|GO:0005096,GTPase activator activity|GO:0017137,Rab GTPase binding|GO:0019899,enzyme binding|GO:0017016,Ras GTPase binding|GO:0030695,GTPase regulator activity|GO:0051020,GTPase binding|GO:0008047,enzyme activator activity|GO:0005515,protein binding|GO:0098772,molecular function regulator|GO:0060589,nucleoside-triphosphatase reg…	0
A0A061I910	Syntaxin-4-like protein OS=Cricetulus griseus GN=H671_3g9904 PE=4 SV=1 - [A0A061I910_CRIGR]	4.55	3	1	1	1	0.89554	0.998996	1.10036	0.682714	0.885236	0.88453	242	27.9502	5.45264	0.818888	0.113919	Stx4	GO:0035774,positive regulation of insulin secretion involved in cellular response to glucose stimulus|GO:0032024,positive regulation of insulin secretion|GO:2001236,regulation of extrinsic apoptotic signaling pathway|GO:0006887,exocytosis|GO:0051234,establishment of localization|GO:0019222,regulation of metabolic process|GO:2001233,regulation of apoptotic signaling pathway|GO:0051049,regulation o…	GO:0008021,synaptic vesicle|GO:0042995,cell projection|GO:0043219,lateral loop|GO:0000322,storage vacuole|GO:0098590,plasma membrane region|GO:0044421,extracellular region part|GO:0030425,dendrite|GO:0043229,intracellular organelle|GO:0071944,cell periphery|GO:0045202,synapse|GO:0031201,SNARE complex|GO:0043227,membrane-bounded organelle|GO:0043226,organelle|GO:0031224,intrinsic component of memb…	GO:0005488,binding|GO:0016230,sphingomyelin phosphodiesterase activator activity|GO:0060229,lipase activator activity|GO:0008047,enzyme activator activity|GO:0005515,protein binding|GO:0000149,SNARE binding|GO:0005484,SNAP receptor activity|GO:0098772,molecular function regulator|GO:0030234,enzyme regulator activity|GO:0016004,phospholipase activator activity	mmu04962,Vasopressin-regulated water reabsorption|mmu04130,SNARE interactions in vesicular transport
G3HK40	Protein LYRIC (Fragment) OS=Cricetulus griseus GN=I79_011053 PE=4 SV=1 - [G3HK40_CRIGR]	4.05	1	1	1	1	0.98201	1.04287	0.977867	0.856511	0.858047	0.745312	247	27.6891	8.98291	0.819206	0.0134259	Evpl	GO:0018149,peptide cross-linking|GO:0030154,cell differentiation|GO:0008544,epidermis development|GO:0007275,multicellular organismal development|GO:0044699,single-organism process|GO:0044267,cellular protein metabolic process|GO:0044260,cellular macromolecule metabolic process|GO:0048869,cellular developmental process|GO:0071704,organic substance metabolic process|GO:0048513,organ development|GO…	GO:0043226,organelle|GO:0043229,intracellular organelle|GO:0043228,non-membrane-bounded organelle|GO:0043227,membrane-bounded organelle|GO:0030057,desmosome|GO:0030054,cell junction|GO:0005856,cytoskeleton|GO:0031982,vesicle|GO:0016020,membrane|GO:0031988,membrane-bounded vesicle|GO:0005576,extracellular region|GO:0005737,cytoplasm|GO:0070161,anchoring junction|GO:0005911,cell-cell junction|GO:00…	GO:0030674,protein binding, bridging|GO:0019215,intermediate filament binding|GO:0005198,structural molecule activity|GO:0044877,macromolecular complex binding|GO:0005488,binding|GO:0005515,protein binding|GO:0032403,protein complex binding|GO:0060090,binding, bridging	0
Q2Q1G0	Nuclear receptor subfamily 2 group F member 2 (Fragment) OS=Phodopus sungorus GN=Nr2f2 PE=2 SV=1 - [Q2Q1G0_PHOSU]	14	5	1	1	2	1.00769	1.14638	0.852099	0.861439	0.83385	0.767566	100	11.2709	7.98682	0.819268	0.112891	Nr2f2	GO:0043549,regulation of kinase activity|GO:0019220,regulation of phosphate metabolic process|GO:0080090,regulation of primary metabolic process|GO:0019222,regulation of metabolic process|GO:0060429,epithelium development|GO:0050680,negative regulation of epithelial cell proliferation|GO:0072359,circulatory system development|GO:0072358,cardiovascular system development|GO:0007165,signal transduc…	GO:0043231,intracellular membrane-bounded organelle|GO:0005634,nucleus|GO:0044464,cell part|GO:0005623,cell|GO:0005622,intracellular|GO:0043229,intracellular organelle|GO:0044424,intracellular part|GO:0043227,membrane-bounded organelle|GO:0043226,organelle	GO:0005488,binding|GO:0038023,signaling receptor activity|GO:0004871,signal transducer activity|GO:0031406,carboxylic acid binding|GO:0060089,molecular transducer activity|GO:0098531,transcription factor activity, direct ligand regulated sequence-specific DNA binding|GO:0004872,receptor activity|GO:0003676,nucleic acid binding|GO:0003677,DNA binding|GO:1901363,heterocyclic compound binding|GO:000…	0
Q60559	Protein AMBP OS=Mesocricetus auratus GN=AMBP PE=1 SV=1 - [AMBP_MESAU]	2.01	3	1	1	2	0.984097	0.997687	1.01679	0.812428	0.808281	0.836236	349	38.7568	6.17627	0.819372	0.000150037	Ambp	GO:0009892,negative regulation of metabolic process|GO:0080090,regulation of primary metabolic process|GO:0019222,regulation of metabolic process|GO:0031324,negative regulation of cellular metabolic process|GO:0031323,regulation of cellular metabolic process|GO:0043086,negative regulation of catalytic activity|GO:0044267,cellular protein metabolic process|GO:0051248,negative regulation of protein…	GO:0043229,intracellular organelle|GO:0071944,cell periphery|GO:0043227,membrane-bounded organelle|GO:0043226,organelle|GO:0031982,vesicle|GO:0016020,membrane|GO:0072562,blood microparticle|GO:0031988,membrane-bounded vesicle|GO:0009986,cell surface|GO:0005886,plasma membrane|GO:1903561,extracellular vesicle|GO:0005615,extracellular space|GO:0043230,extracellular organelle|GO:0043231,intracellula…	GO:0030414,peptidase inhibitor activity|GO:0044877,macromolecular complex binding|GO:0005488,binding|GO:0004857,enzyme inhibitor activity|GO:0098772,molecular function regulator|GO:1901363,heterocyclic compound binding|GO:0032403,protein complex binding|GO:0030234,enzyme regulator activity|GO:0042802,identical protein binding|GO:0042803,protein homodimerization activity|GO:0020037,heme binding|GO…	0
G3H777	ADP/ATP translocase 2 OS=Cricetulus griseus GN=I79_006206 PE=3 SV=1 - [G3H777_CRIGR]	28.4	1	2	15	64	0.982631	0.973869	1.04416	0.878859	0.762888	0.818757	419	46.546	9.72998	0.819989	0.010932	Slc25a5	GO:2001234,negative regulation of apoptotic signaling pathway|GO:0042127,regulation of cell proliferation|GO:0051649,establishment of localization in cell|GO:0051234,establishment of localization|GO:0060341,regulation of cellular localization|GO:2001233,regulation of apoptotic signaling pathway|GO:0051049,regulation of transport|GO:0048585,negative regulation of response to stimulus|GO:0032387,ne…	GO:0044421,extracellular region part|GO:0044464,cell part|GO:0043232,intracellular non-membrane-bounded organelle|GO:0031974,membrane-enclosed lumen|GO:0031975,envelope|GO:0043229,intracellular organelle|GO:0043228,non-membrane-bounded organelle|GO:0042645,mitochondrial nucleoid|GO:0043227,membrane-bounded organelle|GO:0043226,organelle|GO:0031224,intrinsic component of membrane|GO:0005856,cytosk…	GO:0031625,ubiquitin protein ligase binding|GO:0044389,ubiquitin-like protein ligase binding|GO:0005515,protein binding|GO:0005215,transporter activity|GO:0044822,poly(A) RNA binding|GO:0019899,enzyme binding|GO:0003723,RNA binding|GO:0003676,nucleic acid binding|GO:0097159,organic cyclic compound binding|GO:1901363,heterocyclic compound binding|GO:0005488,binding	mmu05166,HTLV-I infection|mmu05012,Parkinson's disease|mmu04022,cGMP-PKG signaling pathway|mmu05016,Huntington's disease|mmu04020,Calcium signaling pathway
A0A1A6H3X8	Uncharacterized protein (Fragment) OS=Neotoma lepida GN=A6R68_12142 PE=4 SV=1 - [A0A1A6H3X8_NEOLE]	2.23	2	1	1	1	1.032	0.988378	0.98444	0.809498	0.806223	0.849497	719	79.426	8.22119	0.820422	0.000953785	Med14	GO:0080090,regulation of primary metabolic process|GO:0019222,regulation of metabolic process|GO:2001141,regulation of RNA biosynthetic process|GO:0048468,cell development|GO:0007165,signal transduction|GO:1901362,organic cyclic compound biosynthetic process|GO:1901360,organic cyclic compound metabolic process|GO:0051716,cellular response to stimulus|GO:0048863,stem cell differentiation|GO:004886…	GO:0031974,membrane-enclosed lumen|GO:0043229,intracellular organelle|GO:0016592,mediator complex|GO:0043227,membrane-bounded organelle|GO:0043226,organelle|GO:0031981,nuclear lumen|GO:0005634,nucleus|GO:0016020,membrane|GO:0005654,nucleoplasm|GO:0044451,nucleoplasm part|GO:0043234,protein complex|GO:0032991,macromolecular complex|GO:0043231,intracellular membrane-bounded organelle|GO:0043233,org…	GO:0000989,transcription factor activity, transcription factor binding|GO:0046966,thyroid hormone receptor binding|GO:0003713,transcription coactivator activity|GO:0008134,transcription factor binding|GO:0035257,nuclear hormone receptor binding|GO:0003712,transcription cofactor activity|GO:0001104,RNA polymerase II transcription cofactor activity|GO:0060089,molecular transducer activity|GO:000107…	mmu04919,Thyroid hormone signaling pathway
A0A1A6H0B2	Inosine-5'-monophosphate dehydrogenase OS=Neotoma lepida GN=IMPDH PE=3 SV=1 - [A0A1A6H0B2_NEOLE]	43.87	1	1	22	66	1.0807	0.991586	0.936287	0.953409	0.803548	0.714341	538	58.314	7.45947	0.821418	0.0927876	Impdh2	GO:0051289,protein homotetramerization|GO:0009167,purine ribonucleoside monophosphate metabolic process|GO:0009165,nucleotide biosynthetic process|GO:0009163,nucleoside biosynthetic process|GO:0009161,ribonucleoside monophosphate metabolic process|GO:1901362,organic cyclic compound biosynthetic process|GO:0042451,purine nucleoside biosynthetic process|GO:0071840,cellular component organization or…	GO:0044421,extracellular region part|GO:0042579,microbody|GO:0043229,intracellular organelle|GO:0043227,membrane-bounded organelle|GO:0043226,organelle|GO:0005737,cytoplasm|GO:0005778,peroxisomal membrane|GO:0031982,vesicle|GO:0005634,nucleus|GO:0016020,membrane|GO:0005777,peroxisome|GO:0031988,membrane-bounded vesicle|GO:0044439,peroxisomal part|GO:0044438,microbody part|GO:0031903,microbody mem…	GO:0005488,binding|GO:0043169,cation binding|GO:0016614,oxidoreductase activity, acting on CH-OH group of donors|GO:0016616,oxidoreductase activity, acting on the CH-OH group of donors, NAD or NADP as acceptor|GO:0003938,IMP dehydrogenase activity|GO:0097159,organic cyclic compound binding|GO:0043167,ion binding|GO:0000166,nucleotide binding|GO:0036094,small molecule binding|GO:0003824,catalytic …	mmu00983,Drug metabolism - other enzymes|mmu00230,Purine metabolism|mmu01100,Metabolic pathways
G3GVZ1	Transcription factor BTF3 OS=Cricetulus griseus GN=I79_001897 PE=3 SV=1 - [G3GVZ1_CRIGR]	21.52	1	1	3	4	1.02817	1.08697	0.892444	0.828915	0.849998	0.792931	158	17.26	6.354	0.82187	0.0408078	Btf3	GO:0048856,anatomical structure development|GO:0080090,regulation of primary metabolic process|GO:0019222,regulation of metabolic process|GO:0031326,regulation of cellular biosynthetic process|GO:0031323,regulation of cellular metabolic process|GO:0090304,nucleic acid metabolic process|GO:0009790,embryo development|GO:0034641,cellular nitrogen compound metabolic process|GO:0009792,embryo developm…	GO:0005737,cytoplasm|GO:0043231,intracellular membrane-bounded organelle|GO:0005634,nucleus|GO:0044464,cell part|GO:0005623,cell|GO:0005622,intracellular|GO:0043229,intracellular organelle|GO:0044424,intracellular part|GO:0043227,membrane-bounded organelle|GO:0043226,organelle	GO:0097159,organic cyclic compound binding|GO:0044822,poly(A) RNA binding|GO:0005488,binding|GO:0003676,nucleic acid binding|GO:1901363,heterocyclic compound binding|GO:0003723,RNA binding	0
A0A1A6HCU8	Uncharacterized protein OS=Neotoma lepida GN=A6R68_17440 PE=4 SV=1 - [A0A1A6HCU8_NEOLE]	3.09	4	2	2	2	0.968852	1.0574	0.972466	0.792176	0.853407	0.820626	551	63.1701	6.1001	0.822421	0.00636561	Riok2	GO:0044267,cellular protein metabolic process|GO:0006468,protein phosphorylation|GO:0044260,cellular macromolecule metabolic process|GO:0044238,primary metabolic process|GO:0019538,protein metabolic process|GO:0016310,phosphorylation|GO:0009987,cellular process|GO:0043412,macromolecule modification|GO:0006464,cellular protein modification process|GO:0043170,macromolecule metabolic process|GO:0071…	0	GO:0035639,purine ribonucleoside triphosphate binding|GO:0004672,protein kinase activity|GO:0043167,ion binding|GO:1901363,heterocyclic compound binding|GO:0001883,purine nucleoside binding|GO:0001882,nucleoside binding|GO:0043168,anion binding|GO:0000166,nucleotide binding|GO:0004674,protein serine/threonine kinase activity|GO:0016740,transferase activity|GO:1901265,nucleoside phosphate binding|…	mmu03008,Ribosome biogenesis in eukaryotes
G3H563	PDZ and LIM domain protein 4 OS=Cricetulus griseus GN=I79_005435 PE=4 SV=1 - [G3H563_CRIGR]	36.05	1	1	5	6	0.978989	1.05293	0.970915	0.804294	0.828549	0.839172	172	18.7894	8.17725	0.823227	0.00323527	Pdlim4	0	0	GO:0043169,cation binding|GO:0046914,transition metal ion binding|GO:0043167,ion binding|GO:0008270,zinc ion binding|GO:0005515,protein binding|GO:0046872,metal ion binding|GO:0005488,binding	0
G3I9S8	Abhydrolase domain-containing protein OS=Cricetulus griseus GN=H671_3g8845 PE=4 SV=1 - [G3I9S8_CRIGR]	5.9	2	1	1	1	0.812329	0.95977	1.21532	0.798604	0.880109	0.781561	288	32.1798	6.29053	0.823544	0.221919	Abhd17b	GO:0008152,metabolic process	GO:0016020,membrane|GO:0005576,extracellular region	GO:0016787,hydrolase activity|GO:0003824,catalytic activity	0
G3HUR8	52 kDa repressor of the inhibitor of the protein kinase OS=Cricetulus griseus GN=I79_014684 PE=4 SV=1 - [G3HUR8_CRIGR]	6.75	1	1	1	1	0.852054	1.08985	1.05254	0.774558	0.852504	0.839466	237	27.695	5.77002	0.823702	0.0861468	Prkrir	0	GO:0043231,intracellular membrane-bounded organelle|GO:0005634,nucleus|GO:0044464,cell part|GO:0005623,cell|GO:0005622,intracellular|GO:0043229,intracellular organelle|GO:0044424,intracellular part|GO:0043227,membrane-bounded organelle|GO:0043226,organelle	GO:0043169,cation binding|GO:0005515,protein binding|GO:0097159,organic cyclic compound binding|GO:0043167,ion binding|GO:0005488,binding|GO:0003676,nucleic acid binding|GO:0003677,DNA binding|GO:0046983,protein dimerization activity|GO:0046872,metal ion binding|GO:1901363,heterocyclic compound binding	0
A0A061HXS5	Putative UDP-N-acetylglucosamine transferase subunit ALG13 like protein OS=Cricetulus griseus GN=H671_xg20465 PE=4 SV=1 - [A0A061HXS5_CRIGR]	14.55	1	1	1	1	1.03863	1.00721	0.960049	0.751151	0.926747	0.801622	165	18.1363	6.52197	0.824885	0.0369406	Glt28d2	GO:0044238,primary metabolic process|GO:0044710,single-organism metabolic process|GO:0005975,carbohydrate metabolic process|GO:0006629,lipid metabolic process|GO:0009987,cellular process|GO:0070085,glycosylation|GO:0044237,cellular metabolic process|GO:0071704,organic substance metabolic process|GO:0044763,single-organism cellular process|GO:0008152,metabolic process|GO:0044723,single-organism ca…	0	GO:0030246,carbohydrate binding|GO:0003824,catalytic activity|GO:0016740,transferase activity|GO:0005488,binding|GO:0016757,transferase activity, transferring glycosyl groups|GO:0016758,transferase activity, transferring hexosyl groups	mmu01100,Metabolic pathways|mmu00510,N-Glycan biosynthesis
G3H7H4	Protein transport protein Sec61 subunit beta OS=Cricetulus griseus GN=I79_006305 PE=4 SV=1 - [G3H7H4_CRIGR]	40.63	2	4	4	9	0.948631	0.927865	1.11298	0.842844	0.830075	0.793608	96	9.9681	11.561	0.82507	0.0447006	Sec61b	GO:0034504,protein localization to nucleus|GO:0010033,response to organic substance|GO:0051169,nuclear transport|GO:0044238,primary metabolic process|GO:0051649,establishment of localization in cell|GO:0051170,nuclear import|GO:0036503,ERAD pathway|GO:0044248,cellular catabolic process|GO:0008104,protein localization|GO:0051641,cellular localization|GO:0042221,response to chemical|GO:0072594,esta…	GO:0005784,Sec61 translocon complex|GO:0005783,endoplasmic reticulum|GO:0044464,cell part|GO:0005789,endoplasmic reticulum membrane|GO:0042175,nuclear outer membrane-endoplasmic reticulum membrane network|GO:0043229,intracellular organelle|GO:0043227,membrane-bounded organelle|GO:0043226,organelle|GO:0031224,intrinsic component of membrane|GO:0005737,cytoplasm|GO:0031090,organelle membrane|GO:001…	GO:0048408,epidermal growth factor binding|GO:0005515,protein binding|GO:0097159,organic cyclic compound binding|GO:0044822,poly(A) RNA binding|GO:0019838,growth factor binding|GO:0042562,hormone binding|GO:0044877,macromolecular complex binding|GO:0003723,RNA binding|GO:0003676,nucleic acid binding|GO:0043021,ribonucleoprotein complex binding|GO:0043022,ribosome binding|GO:1901363,heterocyclic c…	mmu04141,Protein processing in endoplasmic reticulum|mmu03060,Protein export|mmu04145,Phagosome
E7CXR7	Arginase OS=Mesocricetus auratus PE=2 SV=1 - [E7CXR7_MESAU]	3.41	1	1	1	1	1.07018	1.13935	0.802838	0.838068	0.845983	0.802321	323	34.4919	6.80029	0.825388	0.165442	Arg1	GO:0044238,primary metabolic process|GO:0015802,basic amino acid transport|GO:0051049,regulation of transport|GO:0048771,tissue remodeling|GO:0006820,anion transport|GO:0044281,small molecule metabolic process|GO:0044282,small molecule catabolic process|GO:0010043,response to zinc ion|GO:0010042,response to manganese ion|GO:0071840,cellular component organization or biogenesis|GO:0010963,regulati…	GO:0044421,extracellular region part|GO:0031975,envelope|GO:0043229,intracellular organelle|GO:0043227,membrane-bounded organelle|GO:0043226,organelle|GO:0005737,cytoplasm|GO:0042995,cell projection|GO:0031982,vesicle|GO:0005615,extracellular space|GO:0005634,nucleus|GO:0016020,membrane|GO:0044444,cytoplasmic part|GO:0005739,mitochondrion|GO:0031988,membrane-bounded vesicle|GO:0097458,neuron part…	GO:0016787,hydrolase activity|GO:0046914,transition metal ion binding|GO:0004053,arginase activity|GO:0043169,cation binding|GO:0016813,hydrolase activity, acting on carbon-nitrogen (but not peptide) bonds, in linear amidines|GO:0016810,hydrolase activity, acting on carbon-nitrogen (but not peptide) bonds|GO:0030145,manganese ion binding|GO:0043167,ion binding|GO:0003824,catalytic activity|GO:000…	mmu00220,Arginine biosynthesis|mmu01100,Metabolic pathways|mmu05146,Amoebiasis|mmu01230,Biosynthesis of amino acids|mmu00330,Arginine and proline metabolism
G3HZS2	Ankyrin repeat domain-containing protein 50 OS=Cricetulus griseus GN=I79_016583 PE=4 SV=1 - [G3HZS2_CRIGR]	2.61	2	3	3	4	0.993836	0.993932	1.01251	0.833702	0.837409	0.805824	1416	153.997	6.56592	0.825567	0.000119609	Tanc2	GO:0032502,developmental process|GO:0001701,in utero embryonic development|GO:0044707,single-multicellular organism process|GO:0032501,multicellular organismal process|GO:0048856,anatomical structure development|GO:0044767,single-organism developmental process|GO:0009790,embryo development|GO:0009792,embryo development ending in birth or egg hatching|GO:0043009,chordate embryonic development|GO:0…	0	0	0
G3HSW2	Uncharacterized protein OS=Cricetulus griseus GN=I79_013960 PE=4 SV=1 - [G3HSW2_CRIGR]	21.83	4	1	5	10	0.993403	1.07888	0.932434	0.792051	0.843714	0.846789	229	25.8125	5.50342	0.826217	0.0194204	Gm16286	GO:0008152,metabolic process	0	GO:0008080,N-acetyltransferase activity|GO:0016740,transferase activity|GO:0003824,catalytic activity|GO:0016407,acetyltransferase activity|GO:0016746,transferase activity, transferring acyl groups|GO:0016747,transferase activity, transferring acyl groups other than amino-acyl groups|GO:0016410,N-acyltransferase activity	mmu03040,Spliceosome
G3I188	Glycerol kinase 2 OS=Cricetulus griseus GN=I79_017138 PE=3 SV=1 - [G3I188_CRIGR]	3.97	2	1	2	2	0.843837	1.10264	1.04774	0.864102	0.863185	0.748231	554	60.7933	5.21143	0.826765	0.119738	Gk2	GO:0016310,phosphorylation|GO:0006639,acylglycerol metabolic process|GO:0006638,neutral lipid metabolic process|GO:0046174,polyol catabolic process|GO:0019751,polyol metabolic process|GO:0044248,cellular catabolic process|GO:0044281,small molecule metabolic process|GO:0044282,small molecule catabolic process|GO:0046486,glycerolipid metabolic process|GO:0044699,single-organism process|GO:0044712,s…	GO:0031975,envelope|GO:0043229,intracellular organelle|GO:0043227,membrane-bounded organelle|GO:0043226,organelle|GO:0005737,cytoplasm|GO:0031982,vesicle|GO:0098805,whole membrane|GO:0016020,membrane|GO:0044444,cytoplasmic part|GO:0005739,mitochondrion|GO:0031988,membrane-bounded vesicle|GO:0005576,extracellular region|GO:0031968,organelle outer membrane|GO:0098588,bounding membrane of organelle|…	GO:0035639,purine ribonucleoside triphosphate binding|GO:0005488,binding|GO:0043167,ion binding|GO:1901363,heterocyclic compound binding|GO:1901265,nucleoside phosphate binding|GO:0001882,nucleoside binding|GO:0043168,anion binding|GO:0000166,nucleotide binding|GO:0016740,transferase activity|GO:0001883,purine nucleoside binding|GO:0032549,ribonucleoside binding|GO:0017076,purine nucleotide bindi…	mmu03320,PPAR signaling pathway|mmu01100,Metabolic pathways|mmu00561,Glycerolipid metabolism
A0A1A6GN34	Uncharacterized protein OS=Neotoma lepida GN=A6R68_03879 PE=3 SV=1 - [A0A1A6GN34_NEOLE]	8.75	1	1	1	2	1.01235	1.06328	0.928958	0.787097	0.872833	0.824866	80	9.34666	5.37646	0.827	0.0201521	Ube2r2	GO:0044248,cellular catabolic process|GO:0043632,modification-dependent macromolecule catabolic process|GO:0070936,protein K48-linked ubiquitination|GO:0000209,protein polyubiquitination|GO:0044267,cellular protein metabolic process|GO:1901575,organic substance catabolic process|GO:0044265,cellular macromolecule catabolic process|GO:0044260,cellular macromolecule metabolic process|GO:0016567,prot…	GO:0005737,cytoplasm|GO:0044464,cell part|GO:0005623,cell|GO:0005622,intracellular|GO:0044424,intracellular part	GO:0044389,ubiquitin-like protein ligase binding|GO:0035639,purine ribonucleoside triphosphate binding|GO:0019899,enzyme binding|GO:0005488,binding|GO:0043167,ion binding|GO:1901363,heterocyclic compound binding|GO:1901265,nucleoside phosphate binding|GO:0001882,nucleoside binding|GO:0019787,ubiquitin-like protein transferase activity|GO:0016874,ligase activity|GO:0000166,nucleotide binding|GO:00…	mmu04120,Ubiquitin mediated proteolysis|mmu05168,Herpes simplex infection
A0A1A6GUC5	Uncharacterized protein OS=Neotoma lepida GN=A6R68_02523 PE=4 SV=1 - [A0A1A6GUC5_NEOLE]	11.17	1	1	2	4	0.929509	1.00182	1.0662	0.795922	0.856731	0.827244	197	21.8355	5.43994	0.827313	0.0162215	Phb	GO:0050847,progesterone receptor signaling pathway|GO:0043933,macromolecular complex subunit organization|GO:0019220,regulation of phosphate metabolic process|GO:0080090,regulation of primary metabolic process|GO:2000323,negative regulation of glucocorticoid receptor signaling pathway|GO:2000322,regulation of glucocorticoid receptor signaling pathway|GO:0048585,negative regulation of response to …	GO:0016021,integral component of membrane|GO:0044421,extracellular region part|GO:0044464,cell part|GO:0031974,membrane-enclosed lumen|GO:0019898,extrinsic component of membrane|GO:0043229,intracellular organelle|GO:0071944,cell periphery|GO:0043227,membrane-bounded organelle|GO:0043226,organelle|GO:0031224,intrinsic component of membrane|GO:0005737,cytoplasm|GO:0005654,nucleoplasm|GO:0070062,ext…	GO:0008022,protein C-terminus binding|GO:0031871,proteinase activated receptor binding|GO:0019899,enzyme binding|GO:0001071,nucleic acid binding transcription factor activity|GO:0003676,nucleic acid binding|GO:0003677,DNA binding|GO:0001664,G-protein coupled receptor binding|GO:1901363,heterocyclic compound binding|GO:0001848,complement binding|GO:0042826,histone deacetylase binding|GO:0000981,RN…	0
G3HS67	Heme oxygenase 2 OS=Cricetulus griseus GN=I79_013693 PE=4 SV=1 - [G3HS67_CRIGR]	20.25	2	1	5	9	1.13997	0.932956	0.938289	0.694959	0.958183	0.839134	316	36.1198	5.50342	0.827666	0.165617	Hmox2	GO:0006778,porphyrin-containing compound metabolic process|GO:0044248,cellular catabolic process|GO:0034641,cellular nitrogen compound metabolic process|GO:0006807,nitrogen compound metabolic process|GO:0001666,response to hypoxia|GO:0044699,single-organism process|GO:1901361,organic cyclic compound catabolic process|GO:0044710,single-organism metabolic process|GO:0051186,cofactor metabolic proce…	GO:0005737,cytoplasm|GO:0005783,endoplasmic reticulum|GO:0016020,membrane|GO:0044464,cell part|GO:0044444,cytoplasmic part|GO:0005623,cell|GO:0005622,intracellular|GO:0043229,intracellular organelle|GO:0071944,cell periphery|GO:0012505,endomembrane system|GO:0005886,plasma membrane|GO:0044424,intracellular part|GO:0043227,membrane-bounded organelle|GO:0043226,organelle|GO:0043231,intracellular me…	GO:0043169,cation binding|GO:0004392,heme oxygenase (decyclizing) activity|GO:0016705,oxidoreductase activity, acting on paired donors, with incorporation or reduction of molecular oxygen|GO:0043167,ion binding|GO:0003824,catalytic activity|GO:0005488,binding|GO:0046872,metal ion binding|GO:0016491,oxidoreductase activity	mmu04978,Mineral absorption|mmu00860,Porphyrin and chlorophyll metabolism
A0A061IC45	E3 SUMO-protein ligase PIAS1 OS=Cricetulus griseus GN=H671_4g11487 PE=4 SV=1 - [A0A061IC45_CRIGR]	2.53	3	1	1	1	1.07453	1.03701	0.89798	0.878634	0.800632	0.813725	592	65.9405	7.85498	0.828368	0.0430349	Pias1	GO:0032436,positive regulation of proteasomal ubiquitin-dependent protein catabolic process|GO:0080090,regulation of primary metabolic process|GO:0032434,regulation of proteasomal ubiquitin-dependent protein catabolic process|GO:0051603,proteolysis involved in cellular protein catabolic process|GO:0007165,signal transduction|GO:1901362,organic cyclic compound biosynthetic process|GO:1901360,organ…	GO:0031974,membrane-enclosed lumen|GO:0043229,intracellular organelle|GO:0043227,membrane-bounded organelle|GO:0043226,organelle|GO:0016607,nuclear speck|GO:0016605,PML body|GO:0016604,nuclear body|GO:0031981,nuclear lumen|GO:0005634,nucleus|GO:0005654,nucleoplasm|GO:0044451,nucleoplasm part|GO:0043231,intracellular membrane-bounded organelle|GO:0043233,organelle lumen|GO:0044464,cell part|GO:000…	GO:0044389,ubiquitin-like protein ligase binding|GO:0061665,SUMO ligase activity|GO:0019899,enzyme binding|GO:0008270,zinc ion binding|GO:0003676,nucleic acid binding|GO:0003677,DNA binding|GO:1901363,heterocyclic compound binding|GO:0019787,ubiquitin-like protein transferase activity|GO:0043169,cation binding|GO:0046914,transition metal ion binding|GO:0003714,transcription corepressor activity|G…	mmu04120,Ubiquitin mediated proteolysis|mmu05160,Hepatitis C|mmu04630,Jak-STAT signaling pathway
A0A1A6HFU7	Uncharacterized protein OS=Neotoma lepida GN=A6R68_16732 PE=4 SV=1 - [A0A1A6HFU7_NEOLE]	14.42	1	1	1	3	1.04557	0.976209	1.01071	0.81731	0.837163	0.858997	104	11.5804	4.64014	0.828849	0.0017742	Arhgdia	GO:0022604,regulation of cell morphogenesis|GO:0033036,macromolecule localization|GO:0048856,anatomical structure development|GO:0009893,positive regulation of metabolic process|GO:0019222,regulation of metabolic process|GO:0022603,regulation of anatomical structure morphogenesis|GO:0071260,cellular response to mechanical stimulus|GO:0051128,regulation of cellular component organization|GO:001407…	GO:0043229,intracellular organelle|GO:0071944,cell periphery|GO:0043227,membrane-bounded organelle|GO:0043226,organelle|GO:0005737,cytoplasm|GO:0031982,vesicle|GO:0005615,extracellular space|GO:0005634,nucleus|GO:0016020,membrane|GO:0031988,membrane-bounded vesicle|GO:0044459,plasma membrane part|GO:0001772,immunological synapse|GO:0005886,plasma membrane|GO:1903561,extracellular vesicle|GO:00700…	GO:0031072,heat shock protein binding|GO:0017048,Rho GTPase binding|GO:0031267,small GTPase binding|GO:0051020,GTPase binding|GO:0008047,enzyme activator activity|GO:0098772,molecular function regulator|GO:0043168,anion binding|GO:0043167,ion binding|GO:0005504,fatty acid binding|GO:0051879,Hsp90 protein binding|GO:0005092,GDP-dissociation inhibitor activity|GO:0030234,enzyme regulator activity|G…	mmu04962,Vasopressin-regulated water reabsorption|mmu04722,Neurotrophin signaling pathway
G3IKT6	28S ribosomal protein S2, mitochondrial OS=Cricetulus griseus GN=I79_024489 PE=4 SV=1 - [G3IKT6_CRIGR]	11.92	1	1	2	2	0.862815	0.965619	1.16296	0.82162	0.793088	0.866857	193	21.584	8.36768	0.829567	0.134088	Mrps2	GO:0050688,regulation of defense response to virus|GO:0019222,regulation of metabolic process|GO:0048584,positive regulation of response to stimulus|GO:0048583,regulation of response to stimulus|GO:0098779,activation of mitophagy in response to mitochondrial depolarization|GO:0031347,regulation of defense response|GO:0007005,mitochondrion organization|GO:0044712,single-organism catabolic process|…	GO:0015935,small ribosomal subunit|GO:0031974,membrane-enclosed lumen|GO:0043229,intracellular organelle|GO:0043228,non-membrane-bounded organelle|GO:0043227,membrane-bounded organelle|GO:0043226,organelle|GO:0005737,cytoplasm|GO:0005739,mitochondrion|GO:0030529,ribonucleoprotein complex|GO:0005759,mitochondrial matrix|GO:0044429,mitochondrial part|GO:0000314,organellar small ribosomal subunit|GO…	GO:0003735,structural constituent of ribosome|GO:0005198,structural molecule activity	mmu03010,Ribosome
P18279	T-complex protein 1 subunit alpha OS=Cricetulus griseus GN=TCP1 PE=2 SV=1 - [TCPA_CRIGR]	61.33	3	1	30	114	1.0265	1.01998	0.962569	0.863421	0.821125	0.811818	556	60.3006	5.98584	0.829618	0.00268705	Cct7	GO:0006457,protein folding|GO:0019953,sexual reproduction|GO:1901998,toxin transport|GO:0044699,single-organism process|GO:0044267,cellular protein metabolic process|GO:0000003,reproduction|GO:0044260,cellular macromolecule metabolic process|GO:0071704,organic substance metabolic process|GO:0008037,cell recognition|GO:0006810,transport|GO:0009988,cell-cell recognition|GO:0009987,cellular process|…	GO:0043229,intracellular organelle|GO:0043228,non-membrane-bounded organelle|GO:0005832,chaperonin-containing T-complex|GO:0005874,microtubule|GO:0043226,organelle|GO:0005856,cytoskeleton|GO:0031982,vesicle|GO:0044445,cytosolic part|GO:0043227,membrane-bounded organelle|GO:0005739,mitochondrion|GO:0031988,membrane-bounded vesicle|GO:0044430,cytoskeletal part|GO:0005576,extracellular region|GO:000…	GO:0035639,purine ribonucleoside triphosphate binding|GO:0005488,binding|GO:0043167,ion binding|GO:1901363,heterocyclic compound binding|GO:1901265,nucleoside phosphate binding|GO:0001882,nucleoside binding|GO:0043168,anion binding|GO:0051082,unfolded protein binding|GO:0000166,nucleotide binding|GO:0001883,purine nucleoside binding|GO:0032549,ribonucleoside binding|GO:0017076,purine nucleotide b…	0
A0A1A6FV64	Uncharacterized protein OS=Neotoma lepida GN=A6R68_11026 PE=4 SV=1 - [A0A1A6FV64_NEOLE]	1.3	3	1	1	1	0.89457	1.24229	0.865506	0.902749	0.765423	0.823986	539	60.4028	5.49072	0.830066	0.252852	Sdk1	GO:0042221,response to chemical|GO:0032502,developmental process|GO:0044707,single-multicellular organism process|GO:0010975,regulation of neuron projection development|GO:0048148,behavioral response to cocaine|GO:0030030,cell projection organization|GO:0050896,response to stimulus|GO:0030154,cell differentiation|GO:0048468,cell development|GO:0016358,dendrite development|GO:0007610,behavior|GO:0…	GO:0043230,extracellular organelle|GO:0031982,vesicle|GO:0044421,extracellular region part|GO:0043227,membrane-bounded organelle|GO:0016021,integral component of membrane|GO:0016020,membrane|GO:0031988,membrane-bounded vesicle|GO:0005576,extracellular region|GO:0044425,membrane part|GO:1903561,extracellular vesicle|GO:0065010,extracellular membrane-bounded organelle|GO:0043226,organelle|GO:003122…	0	0
G3HDP9	Ubiquitin-conjugating enzyme E2 E3 OS=Cricetulus griseus GN=I79_008635 PE=3 SV=1 - [G3HDP9_CRIGR]	6.28	1	1	1	1	0.962579	1.05448	0.984593	0.82272	0.815131	0.854662	207	22.8984	7.18115	0.830381	0.00494985	Ube2e3	GO:0070936,protein K48-linked ubiquitination|GO:0000209,protein polyubiquitination|GO:0044267,cellular protein metabolic process|GO:0040007,growth|GO:0044260,cellular macromolecule metabolic process|GO:0071704,organic substance metabolic process|GO:0070979,protein K11-linked ubiquitination|GO:0040008,regulation of growth|GO:0070647,protein modification by small protein conjugation or removal|GO:0…	GO:0005737,cytoplasm|GO:0043231,intracellular membrane-bounded organelle|GO:0005634,nucleus|GO:0044464,cell part|GO:0005623,cell|GO:0005622,intracellular|GO:0043229,intracellular organelle|GO:0044424,intracellular part|GO:0043227,membrane-bounded organelle|GO:0043226,organelle	GO:0035639,purine ribonucleoside triphosphate binding|GO:0005488,binding|GO:0043167,ion binding|GO:1901363,heterocyclic compound binding|GO:1901265,nucleoside phosphate binding|GO:0001882,nucleoside binding|GO:0019787,ubiquitin-like protein transferase activity|GO:0016874,ligase activity|GO:0000166,nucleotide binding|GO:0016740,transferase activity|GO:0001883,purine nucleoside binding|GO:0032549,…	mmu04120,Ubiquitin mediated proteolysis
G3IEZ1	Calcium/calmodulin-dependent protein kinase type II delta chain OS=Cricetulus griseus GN=I79_022301 PE=4 SV=1 - [G3IEZ1_CRIGR]	24.44	1	4	6	8	1.02571	1.0798	0.901358	0.840761	0.834519	0.82173	225	24.9906	6.22705	0.830437	0.0329225	Camk2d	GO:0051049,regulation of transport|GO:0048583,regulation of response to stimulus|GO:0032844,regulation of homeostatic process|GO:0003012,muscle system process|GO:0003013,circulatory system process|GO:0003015,heart process|GO:0034765,regulation of ion transmembrane transport|GO:0034766,negative regulation of ion transmembrane transport|GO:0034762,regulation of transmembrane transport|GO:0034763,ne…	GO:0005783,endoplasmic reticulum|GO:0005789,endoplasmic reticulum membrane|GO:0014704,intercalated disc|GO:0042175,nuclear outer membrane-endoplasmic reticulum membrane network|GO:0034704,calcium channel complex|GO:0071944,cell periphery|GO:0034702,ion channel complex|GO:0034703,cation channel complex|GO:0042383,sarcolemma|GO:0043227,membrane-bounded organelle|GO:0043226,organelle|GO:0030054,cell…	GO:0035639,purine ribonucleoside triphosphate binding|GO:0005488,binding|GO:0044325,ion channel binding|GO:0098772,molecular function regulator|GO:1901363,heterocyclic compound binding|GO:0001883,purine nucleoside binding|GO:0001882,nucleoside binding|GO:0043168,anion binding|GO:0031432,titin binding|GO:0019871,sodium channel inhibitor activity|GO:0032549,ribonucleoside binding|GO:0000166,nucleot…	mmu04750,Inflammatory mediator regulation of TRP channels|mmu05205,Proteoglycans in cancer|mmu04922,Glucagon signaling pathway|mmu04921,Oxytocin signaling pathway|mmu04925,Aldosterone synthesis and secretion|mmu05031,Amphetamine addiction|mmu04024,cAMP signaling pathway|mmu05152,Tuberculosis|mmu04020,Calcium signaling pathway|mmu04310,Wnt signaling pathway|mmu04066,HIF-1 signaling pathway|mmu0472…
A0A1A6HAL6	Uncharacterized protein (Fragment) OS=Neotoma lepida GN=A6R68_14505 PE=4 SV=1 - [A0A1A6HAL6_NEOLE]	13.57	1	1	1	1	1.0005	1.00785	0.994702	0.917443	0.788476	0.788012	140	15.8079	4.88135	0.830465	0.0171706	Camsap1	GO:0022604,regulation of cell morphogenesis|GO:0032502,developmental process|GO:0022603,regulation of anatomical structure morphogenesis|GO:0030030,cell projection organization|GO:0030154,cell differentiation|GO:0048468,cell development|GO:0051128,regulation of cellular component organization|GO:0031175,neuron projection development|GO:0009653,anatomical structure morphogenesis|GO:0007275,multice…	GO:0005856,cytoskeleton|GO:0043234,protein complex|GO:0015630,microtubule cytoskeleton|GO:0043228,non-membrane-bounded organelle|GO:0043232,intracellular non-membrane-bounded organelle|GO:0044464,cell part|GO:0005623,cell|GO:0005737,cytoplasm|GO:0044446,intracellular organelle part|GO:0043229,intracellular organelle|GO:0044430,cytoskeletal part|GO:0044424,intracellular part|GO:0032991,macromolecu…	GO:0005488,binding|GO:0015631,tubulin binding|GO:0008092,cytoskeletal protein binding|GO:0008017,microtubule binding|GO:0044877,macromolecular complex binding|GO:0005516,calmodulin binding|GO:0005515,protein binding|GO:0032403,protein complex binding|GO:0030507,spectrin binding	0
A0A061IB51	CUE domain-containing protein 2 OS=Cricetulus griseus GN=H671_3g10053 PE=4 SV=1 - [A0A061IB51_CRIGR]	5.22	4	1	1	1	0.938238	1.0008	1.05912	0.738257	0.898413	0.853448	268	30.014	4.97021	0.83055	0.0456751	Cuedc2	GO:0032102,negative regulation of response to external stimulus|GO:0006954,inflammatory response|GO:0032101,regulation of response to external stimulus|GO:0044699,single-organism process|GO:0048585,negative regulation of response to stimulus|GO:0048583,regulation of response to stimulus|GO:0009611,response to wounding|GO:0031348,negative regulation of defense response|GO:0065007,biological regula…	GO:0005635,nuclear envelope|GO:0031974,membrane-enclosed lumen|GO:0031975,envelope|GO:0043229,intracellular organelle|GO:0043227,membrane-bounded organelle|GO:0043226,organelle|GO:0005737,cytoplasm|GO:0031090,organelle membrane|GO:0031981,nuclear lumen|GO:0005634,nucleus|GO:0016020,membrane|GO:0005654,nucleoplasm|GO:0031965,nuclear membrane|GO:0031967,organelle envelope|GO:0012505,endomembrane sy…	0	0
A0A1A6GWL9	Uncharacterized protein (Fragment) OS=Neotoma lepida GN=A6R68_01445 PE=4 SV=1 - [A0A1A6GWL9_NEOLE]	1.38	1	1	1	1	1.0454	1.04658	0.915647	0.850971	0.824546	0.823132	580	65.0951	9.1001	0.830771	0.018735	Has1	GO:0071840,cellular component organization or biogenesis|GO:0044710,single-organism metabolic process|GO:0044711,single-organism biosynthetic process|GO:0000003,reproduction|GO:0070848,response to growth factor|GO:0048511,rhythmic process|GO:0048519,negative regulation of biological process|GO:0030212,hyaluronan metabolic process|GO:0030213,hyaluronan biosynthetic process|GO:0010033,response to o…	GO:0005737,cytoplasm|GO:0031226,intrinsic component of plasma membrane|GO:0016021,integral component of membrane|GO:0016020,membrane|GO:0044464,cell part|GO:0005623,cell|GO:0005622,intracellular|GO:0071944,cell periphery|GO:0005887,integral component of plasma membrane|GO:0005886,plasma membrane|GO:0044424,intracellular part|GO:0044425,membrane part|GO:0044459,plasma membrane part|GO:0031224,intr…	GO:0003824,catalytic activity|GO:0016740,transferase activity|GO:0016757,transferase activity, transferring glycosyl groups|GO:0016758,transferase activity, transferring hexosyl groups|GO:0008194,UDP-glycosyltransferase activity|GO:0050501,hyaluronan synthase activity	0
A0A1A6HQB9	Palmitoyltransferase (Fragment) OS=Neotoma lepida GN=A6R68_21374 PE=3 SV=1 - [A0A1A6HQB9_NEOLE]	6.32	3	1	1	1	1.05642	1.01372	0.937294	0.775346	0.855038	0.870558	253	29.1014	7.10791	0.831586	0.0208661	Zdhhc3	GO:0008104,protein localization|GO:0044249,cellular biosynthetic process|GO:0042157,lipoprotein metabolic process|GO:0034645,cellular macromolecule biosynthetic process|GO:1901576,organic substance biosynthetic process|GO:0042158,lipoprotein biosynthetic process|GO:0044699,single-organism process|GO:0043543,protein acylation|GO:0044260,cellular macromolecule metabolic process|GO:0070727,cellular …	GO:0043229,intracellular organelle|GO:0005622,intracellular|GO:0043227,membrane-bounded organelle|GO:0043226,organelle|GO:0031224,intrinsic component of membrane|GO:0005737,cytoplasm|GO:0031090,organelle membrane|GO:0016021,integral component of membrane|GO:0016020,membrane|GO:0044431,Golgi apparatus part|GO:0005794,Golgi apparatus|GO:0098588,bounding membrane of organelle|GO:0012505,endomembrane…	GO:0005488,binding|GO:0043169,cation binding|GO:0046914,transition metal ion binding|GO:0003824,catalytic activity|GO:0043167,ion binding|GO:0016417,S-acyltransferase activity|GO:0016740,transferase activity|GO:0016746,transferase activity, transferring acyl groups|GO:0016747,transferase activity, transferring acyl groups other than amino-acyl groups|GO:0019707,protein-cysteine S-acyltransferase …	0
A0A1A6HJB1	Uncharacterized protein OS=Neotoma lepida GN=A6R68_18955 PE=3 SV=1 - [A0A1A6HJB1_NEOLE]	3.61	1	1	1	1	0.988975	1.02975	0.98414	0.830606	0.846977	0.819735	582	64.9341	8.48486	0.831645	0.000516733	Cars2	GO:0044238,primary metabolic process|GO:0019752,carboxylic acid metabolic process|GO:0090304,nucleic acid metabolic process|GO:0044249,cellular biosynthetic process|GO:0034641,cellular nitrogen compound metabolic process|GO:0006807,nitrogen compound metabolic process|GO:0044281,small molecule metabolic process|GO:0034645,cellular macromolecule biosynthetic process|GO:0034660,ncRNA metabolic proce…	GO:0005737,cytoplasm|GO:0043231,intracellular membrane-bounded organelle|GO:0043233,organelle lumen|GO:0005829,cytosol|GO:0044464,cell part|GO:0044444,cytoplasmic part|GO:0031974,membrane-enclosed lumen|GO:0005622,intracellular|GO:0044446,intracellular organelle part|GO:0070013,intracellular organelle lumen|GO:0043229,intracellular organelle|GO:0005739,mitochondrion|GO:0044429,mitochondrial part|…	GO:0035639,purine ribonucleoside triphosphate binding|GO:0005488,binding|GO:0043167,ion binding|GO:1901363,heterocyclic compound binding|GO:1901265,nucleoside phosphate binding|GO:0001882,nucleoside binding|GO:0043168,anion binding|GO:0043169,cation binding|GO:0004812,aminoacyl-tRNA ligase activity|GO:0004817,cysteine-tRNA ligase activity|GO:0000166,nucleotide binding|GO:0001883,purine nucleoside…	mmu00970,Aminoacyl-tRNA biosynthesis
G3HKF7	DnaJ-like subfamily C member 21 OS=Cricetulus griseus GN=I79_011177 PE=4 SV=1 - [G3HKF7_CRIGR]	3.68	1	2	2	2	1.02513	1.02351	0.952365	0.85035	0.846852	0.79887	408	47.3954	6.29053	0.831748	0.00448235	Dnajc21	0	0	GO:0005488,binding|GO:0043169,cation binding|GO:0046914,transition metal ion binding|GO:0097159,organic cyclic compound binding|GO:0044822,poly(A) RNA binding|GO:0043167,ion binding|GO:0008270,zinc ion binding|GO:0003676,nucleic acid binding|GO:0046872,metal ion binding|GO:1901363,heterocyclic compound binding|GO:0003723,RNA binding	0
A0A1A6GGM6	Amino acid transporter OS=Neotoma lepida GN=A6R68_06522 PE=3 SV=1 - [A0A1A6GGM6_NEOLE]	7.85	1	1	1	6	1.0789	1.02544	0.920336	0.840079	0.828633	0.847771	191	19.7164	8.49951	0.831985	0.0225287	Slc1a6	GO:0089711,L-glutamate transmembrane transport|GO:0042391,regulation of membrane potential|GO:0015813,L-glutamate transport|GO:0006865,amino acid transport|GO:0006820,anion transport|GO:0044699,single-organism process|GO:0006835,dicarboxylic acid transport|GO:0051179,localization|GO:0071705,nitrogen compound transport|GO:0065007,biological regulation|GO:0071702,organic substance transport|GO:0065…	GO:0005737,cytoplasm|GO:0005794,Golgi apparatus|GO:0043231,intracellular membrane-bounded organelle|GO:0016021,integral component of membrane|GO:0016020,membrane|GO:0044464,cell part|GO:0044444,cytoplasmic part|GO:0005623,cell|GO:0005622,intracellular|GO:0043229,intracellular organelle|GO:0012505,endomembrane system|GO:0044424,intracellular part|GO:0044425,membrane part|GO:0043227,membrane-bounde…	GO:0005342,organic acid transmembrane transporter activity|GO:0005343,organic acid:sodium symporter activity|GO:0015081,sodium ion transmembrane transporter activity|GO:0008509,anion transmembrane transporter activity|GO:0022857,transmembrane transporter activity|GO:0015370,solute:sodium symporter activity|GO:0005215,transporter activity|GO:0046873,metal ion transmembrane transporter activity|GO:…	mmu04724,Glutamatergic synapse
G3HFZ8	Synaptosomal-associated protein 29 OS=Cricetulus griseus GN=I79_009516 PE=4 SV=1 - [G3HFZ8_CRIGR]	19.27	1	1	4	6	1.09026	1.07791	0.843803	0.781511	0.859478	0.867301	192	21.7211	6.7124	0.832774	0.118568	Snap29	GO:0022607,cellular component assembly|GO:0008152,metabolic process|GO:0070271,protein complex biogenesis|GO:0043933,macromolecular complex subunit organization|GO:0044237,cellular metabolic process|GO:0006810,transport|GO:0006906,vesicle fusion|GO:0097480,establishment of synaptic vesicle localization|GO:0061025,membrane fusion|GO:0061024,membrane organization|GO:0032940,secretion by cell|GO:000…	GO:0043229,intracellular organelle|GO:0043228,non-membrane-bounded organelle|GO:0031201,SNARE complex|GO:0005815,microtubule organizing center|GO:0043227,membrane-bounded organelle|GO:0043226,organelle|GO:0005856,cytoskeleton|GO:0031982,vesicle|GO:0005773,vacuole|GO:0031410,cytoplasmic vesicle|GO:0098805,whole membrane|GO:0016020,membrane|GO:0005776,autophagosome|GO:0005774,vacuolar membrane|GO:0…	GO:0000149,SNARE binding|GO:0019905,syntaxin binding|GO:0005488,binding|GO:0005515,protein binding|GO:0005484,SNAP receptor activity	mmu04130,SNARE interactions in vesicular transport
A0A1A6HTU6	Uncharacterized protein (Fragment) OS=Neotoma lepida GN=A6R68_24142 PE=3 SV=1 - [A0A1A6HTU6_NEOLE]	14.55	2	1	2	17	0.818175	0.948074	1.21394	0.933694	0.758582	0.791049	110	11.1925	4.25928	0.833277	0.266268	Rplp1	GO:0080090,regulation of primary metabolic process|GO:0019222,regulation of metabolic process|GO:2000112,regulation of cellular macromolecule biosynthetic process|GO:0031323,regulation of cellular metabolic process|GO:0044249,cellular biosynthetic process|GO:0034641,cellular nitrogen compound metabolic process|GO:0006807,nitrogen compound metabolic process|GO:0034645,cellular macromolecule biosyn…	GO:0005737,cytoplasm|GO:0032991,macromolecular complex|GO:0005840,ribosome|GO:0043232,intracellular non-membrane-bounded organelle|GO:0044464,cell part|GO:0044444,cytoplasmic part|GO:0005623,cell|GO:0030529,ribonucleoprotein complex|GO:0043229,intracellular organelle|GO:0043228,non-membrane-bounded organelle|GO:0044424,intracellular part|GO:0005622,intracellular|GO:0043226,organelle	GO:0003735,structural constituent of ribosome|GO:0005198,structural molecule activity	mmu03010,Ribosome
Q8VHL3	SR protein kinase 1 (Fragment) OS=Cricetulus longicaudatus GN=SRPK1 PE=2 SV=1 - [Q8VHL3_CRILO]	7.89	11	3	4	5	1.04563	0.959257	0.981008	0.799994	0.791441	0.896815	646	72.6907	6.11279	0.833335	0.0176275	Srpk1	GO:0044238,primary metabolic process|GO:0080090,regulation of primary metabolic process|GO:0019222,regulation of metabolic process|GO:0050684,regulation of mRNA processing|GO:0030154,cell differentiation|GO:0031323,regulation of cellular metabolic process|GO:0090304,nucleic acid metabolic process|GO:0034641,cellular nitrogen compound metabolic process|GO:0006807,nitrogen compound metabolic proces…	GO:0005783,endoplasmic reticulum|GO:0031974,membrane-enclosed lumen|GO:0043229,intracellular organelle|GO:0071944,cell periphery|GO:0043227,membrane-bounded organelle|GO:0043226,organelle|GO:0034399,nuclear periphery|GO:0031981,nuclear lumen|GO:0005634,nucleus|GO:0016020,membrane|GO:0005654,nucleoplasm|GO:0016363,nuclear matrix|GO:0005737,cytoplasm|GO:0012505,endomembrane system|GO:0005886,plasma…	GO:0035639,purine ribonucleoside triphosphate binding|GO:0004672,protein kinase activity|GO:0003676,nucleic acid binding|GO:0043167,ion binding|GO:1901363,heterocyclic compound binding|GO:0001883,purine nucleoside binding|GO:0001882,nucleoside binding|GO:0043168,anion binding|GO:0043169,cation binding|GO:0000287,magnesium ion binding|GO:0000166,nucleotide binding|GO:0004674,protein serine/threoni…	mmu05168,Herpes simplex infection
A0A061I3X3	Beta-glucuronidase OS=Cricetulus griseus GN=H671_4g12635 PE=3 SV=1 - [A0A061I3X3_CRIGR]	6.09	3	2	2	2	0.852549	1.01073	1.12692	0.8378	0.805219	0.848856	608	69.8268	6.03662	0.833346	0.108293	Gusb	GO:0044238,primary metabolic process|GO:0005975,carbohydrate metabolic process|GO:0008152,metabolic process|GO:0071704,organic substance metabolic process	GO:0000323,lytic vacuole|GO:0005783,endoplasmic reticulum|GO:0043229,intracellular organelle|GO:0043227,membrane-bounded organelle|GO:0043226,organelle|GO:0005737,cytoplasm|GO:0031982,vesicle|GO:0005773,vacuole|GO:0016020,membrane|GO:0031988,membrane-bounded vesicle|GO:0012505,endomembrane system|GO:1903561,extracellular vesicle|GO:0070062,extracellular exosome|GO:0043230,extracellular organelle|…	GO:0016787,hydrolase activity|GO:0004566,beta-glucuronidase activity|GO:0016798,hydrolase activity, acting on glycosyl bonds|GO:0003824,catalytic activity|GO:0019904,protein domain specific binding|GO:0005515,protein binding|GO:0004553,hydrolase activity, hydrolyzing O-glycosyl compounds|GO:0005102,receptor binding|GO:0005488,binding	mmu00983,Drug metabolism - other enzymes|mmu00040,Pentose and glucuronate interconversions|mmu01100,Metabolic pathways|mmu00531,Glycosaminoglycan degradation|mmu04142,Lysosome|mmu00500,Starch and sucrose metabolism|mmu00860,Porphyrin and chlorophyll metabolism
A0A1A6G398	Uncharacterized protein OS=Neotoma lepida GN=A6R68_08590 PE=4 SV=1 - [A0A1A6G398_NEOLE]	19.22	2	1	7	18	0.987215	1.01547	0.996284	0.873478	0.851627	0.775363	333	37.1552	9.39307	0.833776	0.00576728	Psmd8	GO:0033157,regulation of intracellular protein transport|GO:0008104,protein localization|GO:0032388,positive regulation of intracellular transport|GO:0060341,regulation of cellular localization|GO:0033043,regulation of organelle organization|GO:1903651,positive regulation of cytoplasmic transport|GO:0032386,regulation of intracellular transport|GO:0051649,establishment of localization in cell|GO:…	GO:0022624,proteasome accessory complex|GO:0043229,intracellular organelle|GO:0000502,proteasome complex|GO:0043227,membrane-bounded organelle|GO:0043226,organelle|GO:0005838,proteasome regulatory particle|GO:0031982,vesicle|GO:0005634,nucleus|GO:0031988,membrane-bounded vesicle|GO:0032991,macromolecular complex|GO:1903561,extracellular vesicle|GO:0070062,extracellular exosome|GO:0043234,protein …	0	mmu05169,Epstein-Barr virus infection|mmu03050,Proteasome
G3IF61	Putative phospholipid-transporting ATPase IA OS=Cricetulus griseus GN=I79_022377 PE=4 SV=1 - [G3IF61_CRIGR]	23.97	1	1	1	1	1.01595	0.983135	1.00436	0.770804	0.846819	0.887164	121	13.7442	7.40088	0.833971	0.0093764	Atp8a1	GO:0033036,macromolecule localization|GO:1903793,positive regulation of anion transport|GO:0044707,single-multicellular organism process|GO:0065008,regulation of biological quality|GO:0051234,establishment of localization|GO:0006869,lipid transport|GO:0051049,regulation of transport|GO:0015914,phospholipid transport|GO:0007612,learning|GO:0007610,behavior|GO:0007611,learning or memory|GO:0008152,…	GO:0005783,endoplasmic reticulum|GO:0044421,extracellular region part|GO:0043229,intracellular organelle|GO:0071944,cell periphery|GO:0043227,membrane-bounded organelle|GO:0043226,organelle|GO:0031224,intrinsic component of membrane|GO:0005737,cytoplasm|GO:0030667,secretory granule membrane|GO:0070062,extracellular exosome|GO:0016023,cytoplasmic membrane-bounded vesicle|GO:0031410,cytoplasmic ves…	GO:0035639,purine ribonucleoside triphosphate binding|GO:0004012,phospholipid-translocating ATPase activity|GO:0005488,binding|GO:0016887,ATPase activity|GO:0043167,ion binding|GO:1901363,heterocyclic compound binding|GO:0001883,purine nucleoside binding|GO:0001882,nucleoside binding|GO:0005548,phospholipid transporter activity|GO:0043169,cation binding|GO:0042623,ATPase activity, coupled|GO:0000…	0
G3HL98	UDP-N-acetylglucosamine/UDP-glucose/GDP-mannose transporter OS=Cricetulus griseus GN=I79_011484 PE=4 SV=1 - [G3HL98_CRIGR]	2.54	2	1	1	2	0.930482	0.994754	1.07127	0.787079	0.831369	0.882079	276	30.7561	8.85107	0.834482	0.0280873	Slc35d2	GO:0015931,nucleobase-containing compound transport|GO:0006862,nucleotide transport|GO:0006820,anion transport|GO:0051179,localization|GO:0044699,single-organism process|GO:1901264,carbohydrate derivative transport|GO:0008643,carbohydrate transport|GO:0071705,nitrogen compound transport|GO:0072531,pyrimidine-containing compound transmembrane transport|GO:0071702,organic substance transport|GO:000…	GO:0043229,intracellular organelle|GO:0005622,intracellular|GO:0043227,membrane-bounded organelle|GO:0043226,organelle|GO:0031224,intrinsic component of membrane|GO:0005737,cytoplasm|GO:0031090,organelle membrane|GO:0016021,integral component of membrane|GO:0016020,membrane|GO:0044431,Golgi apparatus part|GO:0005794,Golgi apparatus|GO:0098588,bounding membrane of organelle|GO:0012505,endomembrane…	GO:0022891,substrate-specific transmembrane transporter activity|GO:0015932,nucleobase-containing compound transmembrane transporter activity|GO:0022892,substrate-specific transporter activity|GO:0015291,secondary active transmembrane transporter activity|GO:0015215,nucleotide transmembrane transporter activity|GO:0005215,transporter activity|GO:0005338,nucleotide-sugar transmembrane transporter …	0
A0A1A6G0L4	Uncharacterized protein OS=Neotoma lepida GN=A6R68_09160 PE=4 SV=1 - [A0A1A6G0L4_NEOLE]	4.36	2	2	3	8	0.980777	1.00862	1.00131	0.861995	0.841266	0.793949	482	54.324	9.37842	0.834989	0.00165051	Ercc6	GO:0009628,response to abiotic stimulus|GO:0019220,regulation of phosphate metabolic process|GO:0080090,regulation of primary metabolic process|GO:0019222,regulation of metabolic process|GO:0060249,anatomical structure homeostasis|GO:0009636,response to toxic substance|GO:0048584,positive regulation of response to stimulus|GO:0048583,regulation of response to stimulus|GO:0032147,activation of pro…	GO:0008023,transcription elongation factor complex|GO:0031974,membrane-enclosed lumen|GO:0043229,intracellular organelle|GO:0043228,non-membrane-bounded organelle|GO:0043227,membrane-bounded organelle|GO:0043226,organelle|GO:0031981,nuclear lumen|GO:0005730,nucleolus|GO:0005634,nucleus|GO:0005654,nucleoplasm|GO:0044451,nucleoplasm part|GO:0043234,protein complex|GO:0032991,macromolecular complex|…	GO:0008022,protein C-terminus binding|GO:0019207,kinase regulator activity|GO:0035639,purine ribonucleoside triphosphate binding|GO:0019209,kinase activator activity|GO:0044877,macromolecular complex binding|GO:0008047,enzyme activator activity|GO:0016887,ATPase activity|GO:0003677,DNA binding|GO:0098772,molecular function regulator|GO:1901363,heterocyclic compound binding|GO:0001883,purine nucle…	mmu03420,Nucleotide excision repair
A0A1A6H8Q6	Uncharacterized protein OS=Neotoma lepida GN=A6R68_15211 PE=4 SV=1 - [A0A1A6H8Q6_NEOLE]	6.69	1	2	9	19	1.06176	0.950401	0.958295	0.794414	0.798104	0.888168	1824	197.919	11.9858	0.835119	0.0258278	Srrm2	GO:0016070,RNA metabolic process|GO:0016071,mRNA metabolic process|GO:0044238,primary metabolic process|GO:0044260,cellular macromolecule metabolic process|GO:0006139,nucleobase-containing compound metabolic process|GO:0009987,cellular process|GO:0006725,cellular aromatic compound metabolic process|GO:0010467,gene expression|GO:0044237,cellular metabolic process|GO:0043170,macromolecule metabolic…	GO:0031974,membrane-enclosed lumen|GO:0043229,intracellular organelle|GO:0043227,membrane-bounded organelle|GO:0043226,organelle|GO:0016607,nuclear speck|GO:0016604,nuclear body|GO:0031981,nuclear lumen|GO:0005634,nucleus|GO:0030529,ribonucleoprotein complex|GO:0005654,nucleoplasm|GO:0044451,nucleoplasm part|GO:0071013,catalytic step 2 spliceosome|GO:0032991,macromolecular complex|GO:0043231,intr…	GO:0005488,binding|GO:0005515,protein binding|GO:0047485,protein N-terminus binding|GO:0097159,organic cyclic compound binding|GO:0044822,poly(A) RNA binding|GO:0070742,C2H2 zinc finger domain binding|GO:0003723,RNA binding|GO:0003676,nucleic acid binding|GO:1901363,heterocyclic compound binding|GO:0019904,protein domain specific binding	0
A0A1A6GXM9	Uncharacterized protein (Fragment) OS=Neotoma lepida GN=A6R68_00741 PE=3 SV=1 - [A0A1A6GXM9_NEOLE]	3.63	4	1	2	3	0.833437	1.06319	1.09559	0.81991	0.871182	0.808598	633	72.8031	7.78174	0.835397	0.124725	Cyp4f13	GO:0006631,fatty acid metabolic process|GO:0019752,carboxylic acid metabolic process|GO:0044281,small molecule metabolic process|GO:0044699,single-organism process|GO:0044710,single-organism metabolic process|GO:0071704,organic substance metabolic process|GO:0006629,lipid metabolic process|GO:0009987,cellular process|GO:0032787,monocarboxylic acid metabolic process|GO:0044763,single-organism cell…	0	GO:0043169,cation binding|GO:0004497,monooxygenase activity|GO:0046914,transition metal ion binding|GO:0020037,heme binding|GO:0046906,tetrapyrrole binding|GO:0097159,organic cyclic compound binding|GO:0016705,oxidoreductase activity, acting on paired donors, with incorporation or reduction of molecular oxygen|GO:0043167,ion binding|GO:0003824,catalytic activity|GO:0005488,binding|GO:0005506,iron…	mmu01100,Metabolic pathways|mmu00590,Arachidonic acid metabolism
G3HN29	Pre-mRNA-splicing regulator WTAP (Fragment) OS=Cricetulus griseus GN=I79_012160 PE=4 SV=1 - [G3HN29_CRIGR]	8.93	5	1	3	3	1.03359	1.01173	0.960337	0.86033	0.784391	0.866581	336	37.1872	5.19873	0.835525	0.00852867	Trak2	GO:0008104,protein localization|GO:0080090,regulation of primary metabolic process|GO:0019222,regulation of metabolic process|GO:1901362,organic cyclic compound biosynthetic process|GO:1901360,organic cyclic compound metabolic process|GO:0044710,single-organism metabolic process|GO:0070727,cellular macromolecule localization|GO:0033036,macromolecule localization|GO:0060255,regulation of macromole…	GO:0005737,cytoplasm|GO:0043231,intracellular membrane-bounded organelle|GO:0005634,nucleus|GO:0016020,membrane|GO:0044464,cell part|GO:0044444,cytoplasmic part|GO:0005739,mitochondrion|GO:0005622,intracellular|GO:0043229,intracellular organelle|GO:0071944,cell periphery|GO:0005623,cell|GO:0005886,plasma membrane|GO:0044424,intracellular part|GO:0043227,membrane-bounded organelle|GO:0043226,organ…	GO:0019899,enzyme binding|GO:0005488,binding|GO:0005515,protein binding|GO:0005102,receptor binding|GO:0050811,GABA receptor binding	mmu04727,GABAergic synapse|mmu01100,Metabolic pathways
G3I7U7	Docking protein 1 OS=Cricetulus griseus GN=I79_019596 PE=4 SV=1 - [G3I7U7_CRIGR]	4.58	2	1	1	1	1.17725	0.961302	0.876334	0.878472	0.777589	0.863173	480	52.3611	6.46826	0.835597	0.156693	Dok1	GO:0016310,phosphorylation|GO:0023052,signaling|GO:0007165,signal transduction|GO:0007166,cell surface receptor signaling pathway|GO:0007167,enzyme linked receptor protein signaling pathway|GO:0007169,transmembrane receptor protein tyrosine kinase signaling pathway|GO:0035556,intracellular signal transduction|GO:0050789,regulation of biological process|GO:0044699,single-organism process|GO:004426…	GO:0005737,cytoplasm|GO:0043231,intracellular membrane-bounded organelle|GO:0005634,nucleus|GO:0044464,cell part|GO:0005623,cell|GO:0005622,intracellular|GO:0043229,intracellular organelle|GO:0044424,intracellular part|GO:0043227,membrane-bounded organelle|GO:0043226,organelle	GO:0005515,protein binding|GO:0005057,receptor signaling protein activity|GO:0005158,insulin receptor binding|GO:0060089,molecular transducer activity|GO:0044877,macromolecular complex binding|GO:0005488,binding|GO:0004871,signal transducer activity|GO:0032403,protein complex binding|GO:0005102,receptor binding	mmu05162,Measles
G3GZA9	Reticulocalbin-1 (Fragment) OS=Cricetulus griseus GN=I79_003169 PE=4 SV=1 - [G3GZA9_CRIGR]	52.85	1	2	11	29	1.0514	1.03968	0.917083	0.805626	0.877309	0.830911	246	29.298	4.70361	0.835675	0.0261346	Rcn1	GO:0032502,developmental process|GO:0048513,organ development|GO:0001701,in utero embryonic development|GO:0044707,single-multicellular organism process|GO:0007423,sensory organ development|GO:0032501,multicellular organismal process|GO:0048856,anatomical structure development|GO:0044767,single-organism developmental process|GO:0009790,embryo development|GO:0009792,embryo development ending in bi…	GO:0005737,cytoplasm|GO:0012505,endomembrane system|GO:0005783,endoplasmic reticulum|GO:0044432,endoplasmic reticulum part|GO:0043233,organelle lumen|GO:0044464,cell part|GO:0044444,cytoplasmic part|GO:0031974,membrane-enclosed lumen|GO:0005622,intracellular|GO:0044446,intracellular organelle part|GO:0070013,intracellular organelle lumen|GO:0043229,intracellular organelle|GO:0005788,endoplasmic r…	GO:0043169,cation binding|GO:0043167,ion binding|GO:0005488,binding|GO:0046872,metal ion binding|GO:0005509,calcium ion binding	0
A0A1A6GM73	Uncharacterized protein OS=Neotoma lepida GN=A6R68_04657 PE=4 SV=1 - [A0A1A6GM73_NEOLE]	12	3	1	2	5	0.994062	0.984958	1.02284	0.777745	0.879733	0.851763	200	23.4123	9.86182	0.835896	0.00721573	Mrps26	0	GO:0015935,small ribosomal subunit|GO:0031974,membrane-enclosed lumen|GO:0043229,intracellular organelle|GO:0043228,non-membrane-bounded organelle|GO:0043227,membrane-bounded organelle|GO:0043226,organelle|GO:0005737,cytoplasm|GO:0031981,nuclear lumen|GO:0005634,nucleus|GO:0005739,mitochondrion|GO:0030529,ribonucleoprotein complex|GO:0005654,nucleoplasm|GO:0005759,mitochondrial matrix|GO:0044429,…	GO:0097159,organic cyclic compound binding|GO:0044822,poly(A) RNA binding|GO:0005488,binding|GO:0003676,nucleic acid binding|GO:1901363,heterocyclic compound binding|GO:0003723,RNA binding	0
A0A1A6GJF9	Uncharacterized protein (Fragment) OS=Neotoma lepida GN=A6R68_05056 PE=4 SV=1 - [A0A1A6GJF9_NEOLE]	11.17	8	1	2	3	0.92189	1.11452	0.964041	0.8085	0.844469	0.855857	206	22.2395	6.20166	0.836149	0.0528241	Creb1	GO:0045444,fat cell differentiation|GO:0070848,response to growth factor|GO:0080090,regulation of primary metabolic process|GO:0019222,regulation of metabolic process|GO:0051047,positive regulation of secretion|GO:0007595,lactation|GO:0051049,regulation of transport|GO:0048812,neuron projection morphogenesis|GO:0007613,memory|GO:0007610,behavior|GO:0007611,learning or memory|GO:0043933,macromolec…	GO:0031974,membrane-enclosed lumen|GO:0090575,RNA polymerase II transcription factor complex|GO:0043228,non-membrane-bounded organelle|GO:0000785,chromatin|GO:0000228,nuclear chromosome|GO:0043227,membrane-bounded organelle|GO:0043226,organelle|GO:0005737,cytoplasm|GO:0005719,nuclear euchromatin|GO:0031981,nuclear lumen|GO:0005634,nucleus|GO:0005739,mitochondrion|GO:0005654,nucleoplasm|GO:0044454…	GO:0033613,activating transcription factor binding|GO:0001012,RNA polymerase II regulatory region DNA binding|GO:0019899,enzyme binding|GO:0001158,enhancer sequence-specific DNA binding|GO:0001076,transcription factor activity, RNA polymerase II transcription factor binding|GO:0005488,binding|GO:0003676,nucleic acid binding|GO:0003677,DNA binding|GO:1901363,heterocyclic compound binding|GO:004356…	mmu05203,Viral carcinogenesis|mmu04668,TNF signaling pathway|mmu04922,Glucagon signaling pathway|mmu04924,Renin secretion|mmu04925,Aldosterone synthesis and secretion|mmu04024,cAMP signaling pathway|mmu04962,Vasopressin-regulated water reabsorption|mmu04022,cGMP-PKG signaling pathway|mmu05152,Tuberculosis|mmu04211,Longevity regulating pathway|mmu04612,Antigen processing and presentation|mmu05016,…
G3H780	Splicing factor, arginine/serine-rich 17B OS=Cricetulus griseus GN=I79_006207 PE=4 SV=1 - [G3H780_CRIGR]	1.06	2	1	1	1	0.843599	1.17496	0.97789	0.836797	0.817512	0.851414	846	97.3967	6.18896	0.836232	0.166073	Akap17b	GO:0080090,regulation of primary metabolic process|GO:0019222,regulation of metabolic process|GO:0031323,regulation of cellular metabolic process|GO:0090304,nucleic acid metabolic process|GO:0034641,cellular nitrogen compound metabolic process|GO:0006807,nitrogen compound metabolic process|GO:0043170,macromolecule metabolic process|GO:0050789,regulation of biological process|GO:1901360,organic cy…	GO:0031974,membrane-enclosed lumen|GO:0043229,intracellular organelle|GO:0043227,membrane-bounded organelle|GO:0043226,organelle|GO:0016607,nuclear speck|GO:0016604,nuclear body|GO:0031981,nuclear lumen|GO:0005634,nucleus|GO:0030529,ribonucleoprotein complex|GO:0005654,nucleoplasm|GO:0044451,nucleoplasm part|GO:0005737,cytoplasm|GO:0032991,macromolecular complex|GO:0043231,intracellular membrane-…	GO:0051018,protein kinase A binding|GO:0005515,protein binding|GO:0097159,organic cyclic compound binding|GO:0044822,poly(A) RNA binding|GO:0000166,nucleotide binding|GO:0036094,small molecule binding|GO:0003723,RNA binding|GO:0003676,nucleic acid binding|GO:1901363,heterocyclic compound binding|GO:1901265,nucleoside phosphate binding|GO:0005488,binding	0
A0A1A6GU35	NADH dehydrogenase [ubiquinone] 1 alpha subcomplex subunit 6 OS=Neotoma lepida GN=A6R68_02637 PE=3 SV=1 - [A0A1A6GU35_NEOLE]	6.25	2	1	1	1	1.09644	0.939617	0.972091	0.960888	0.791038	0.764137	128	15.0319	10.0522	0.836417	0.10318	Ndufa6	GO:0044710,single-organism metabolic process|GO:0050896,response to stimulus|GO:0006950,response to stress|GO:0055114,oxidation-reduction process|GO:0008152,metabolic process|GO:0006979,response to oxidative stress|GO:0044699,single-organism process	GO:0044464,cell part|GO:1990204,oxidoreductase complex|GO:0043229,intracellular organelle|GO:0043227,membrane-bounded organelle|GO:0043226,organelle|GO:0005737,cytoplasm|GO:0031090,organelle membrane|GO:0098796,membrane protein complex|GO:0016020,membrane|GO:0098803,respiratory chain complex|GO:0044444,cytoplasmic part|GO:0005739,mitochondrion|GO:0098800,inner mitochondrial membrane protein compl…	0	mmu01100,Metabolic pathways|mmu00190,Oxidative phosphorylation|mmu05012,Parkinson's disease|mmu05016,Huntington's disease|mmu05010,Alzheimer's disease|mmu04932,Non-alcoholic fatty liver disease (NAFLD)
A0A1A6HGH0	Uncharacterized protein OS=Neotoma lepida GN=A6R68_16809 PE=4 SV=1 - [A0A1A6HGH0_NEOLE]	1.05	3	1	1	1	1.02515	0.98862	0.990542	0.794349	0.852763	0.866115	1333	144.616	5.2876	0.836541	0.00282468	Med13	GO:0080090,regulation of primary metabolic process|GO:0019222,regulation of metabolic process|GO:0048585,negative regulation of response to stimulus|GO:0030518,intracellular steroid hormone receptor signaling pathway|GO:0048583,regulation of response to stimulus|GO:0007165,signal transduction|GO:1901362,organic cyclic compound biosynthetic process|GO:1901360,organic cyclic compound metabolic proc…	GO:0031974,membrane-enclosed lumen|GO:0043229,intracellular organelle|GO:0016592,mediator complex|GO:0043227,membrane-bounded organelle|GO:0043226,organelle|GO:0031981,nuclear lumen|GO:0005634,nucleus|GO:0016020,membrane|GO:0005654,nucleoplasm|GO:0044451,nucleoplasm part|GO:0043234,protein complex|GO:0032991,macromolecular complex|GO:0043231,intracellular membrane-bounded organelle|GO:0043233,org…	GO:0000989,transcription factor activity, transcription factor binding|GO:0046966,thyroid hormone receptor binding|GO:0003713,transcription coactivator activity|GO:0008134,transcription factor binding|GO:0035257,nuclear hormone receptor binding|GO:0003712,transcription cofactor activity|GO:0001104,RNA polymerase II transcription cofactor activity|GO:0060089,molecular transducer activity|GO:000107…	mmu04919,Thyroid hormone signaling pathway
A0A1A6GCC3	Uncharacterized protein OS=Neotoma lepida GN=A6R68_07922 PE=3 SV=1 - [A0A1A6GCC3_NEOLE]	16.44	1	1	8	10	1.01019	1.09945	0.89698	0.878308	0.839076	0.79962	596	66.1084	7.44482	0.837154	0.0602101	Trmt2a	GO:0009451,RNA modification|GO:0090304,nucleic acid metabolic process|GO:0034641,cellular nitrogen compound metabolic process|GO:0006807,nitrogen compound metabolic process|GO:1901360,organic cyclic compound metabolic process|GO:0006139,nucleobase-containing compound metabolic process|GO:0044260,cellular macromolecule metabolic process|GO:0071704,organic substance metabolic process|GO:0010467,gen…	0	GO:0003824,catalytic activity|GO:0097159,organic cyclic compound binding|GO:0044822,poly(A) RNA binding|GO:0000166,nucleotide binding|GO:0036094,small molecule binding|GO:0008173,RNA methyltransferase activity|GO:0016740,transferase activity|GO:0016741,transferase activity, transferring one-carbon groups|GO:0003723,RNA binding|GO:0003676,nucleic acid binding|GO:0008168,methyltransferase activity|…	0
A0A061IBV2	Tripeptidyl-peptidase 2 isoform 1 (Fragment) OS=Cricetulus griseus GN=H671_2g8242 PE=4 SV=1 - [A0A061IBV2_CRIGR]	28.21	1	1	1	1	0.961515	1.05984	0.980383	0.828074	0.844249	0.841022	78	8.45742	4.22119	0.837297	0.00595494	Tpp2	GO:0044238,primary metabolic process|GO:0019538,protein metabolic process|GO:0043170,macromolecule metabolic process|GO:0071704,organic substance metabolic process|GO:0008152,metabolic process|GO:0006508,proteolysis	GO:0005737,cytoplasm|GO:0044446,intracellular organelle part|GO:0043231,intracellular membrane-bounded organelle|GO:0031981,nuclear lumen|GO:0043233,organelle lumen|GO:0005634,nucleus|GO:0044464,cell part|GO:0031974,membrane-enclosed lumen|GO:0005622,intracellular|GO:0005654,nucleoplasm|GO:0070013,intracellular organelle lumen|GO:0043229,intracellular organelle|GO:0044428,nuclear part|GO:0005623,…	GO:0004252,serine-type endopeptidase activity|GO:0004175,endopeptidase activity|GO:0004177,aminopeptidase activity|GO:0016787,hydrolase activity|GO:0017171,serine hydrolase activity|GO:0003824,catalytic activity|GO:0008238,exopeptidase activity|GO:0070011,peptidase activity, acting on L-amino acid peptides|GO:0008233,peptidase activity|GO:0008236,serine-type peptidase activity	0
A0A1A6GX98	Uncharacterized protein OS=Neotoma lepida GN=A6R68_01487 PE=4 SV=1 - [A0A1A6GX98_NEOLE]	10.85	2	1	1	1	1.05728	0.981827	0.967404	0.83049	0.908712	0.778336	129	14.3549	7.10791	0.837361	0.0256872	Trip6	GO:0090087,regulation of peptide transport|GO:0033157,regulation of intracellular protein transport|GO:0051169,nuclear transport|GO:0008588,release of cytoplasmic sequestered NF-kappaB|GO:0032388,positive regulation of intracellular transport|GO:0080090,regulation of primary metabolic process|GO:0019222,regulation of metabolic process|GO:0051049,regulation of transport|GO:0048585,negative regulat…	GO:0043229,intracellular organelle|GO:0043228,non-membrane-bounded organelle|GO:0005924,cell-substrate adherens junction|GO:0005925,focal adhesion|GO:0031226,intrinsic component of plasma membrane|GO:0043226,organelle|GO:0030054,cell junction|GO:0030055,cell-substrate junction|GO:0005856,cytoskeleton|GO:0043227,membrane-bounded organelle|GO:0005634,nucleus|GO:0016020,membrane|GO:0098802,plasma me…	GO:0005126,cytokine receptor binding|GO:0043169,cation binding|GO:0005149,interleukin-1 receptor binding|GO:0046914,transition metal ion binding|GO:0070851,growth factor receptor binding|GO:0005515,protein binding|GO:0097159,organic cyclic compound binding|GO:0044822,poly(A) RNA binding|GO:0019899,enzyme binding|GO:0043167,ion binding|GO:0019900,kinase binding|GO:0008270,zinc ion binding|GO:00036…	mmu04621,NOD-like receptor signaling pathway
A0A1A6GXG0	Elongation of very long chain fatty acids protein OS=Neotoma lepida GN=A6R68_00588 PE=3 SV=1 - [A0A1A6GXG0_NEOLE]	5.02	1	1	1	1	1.04411	1.01031	0.95199	0.811568	0.8565	0.850063	279	32.6548	9.62744	0.837588	0.00582985	Elovl1	GO:0006633,fatty acid biosynthetic process|GO:0006631,fatty acid metabolic process|GO:0019752,carboxylic acid metabolic process|GO:0016053,organic acid biosynthetic process|GO:0034625,fatty acid elongation, monounsaturated fatty acid|GO:0044249,cellular biosynthetic process|GO:0006807,nitrogen compound metabolic process|GO:0044281,small molecule metabolic process|GO:0044283,small molecule biosynt…	GO:0005783,endoplasmic reticulum|GO:0005789,endoplasmic reticulum membrane|GO:0042175,nuclear outer membrane-endoplasmic reticulum membrane network|GO:0043229,intracellular organelle|GO:0043227,membrane-bounded organelle|GO:0043226,organelle|GO:0031224,intrinsic component of membrane|GO:0005737,cytoplasm|GO:0031090,organelle membrane|GO:0016021,integral component of membrane|GO:0016020,membrane|G…	GO:0004312,fatty acid synthase activity|GO:0009922,fatty acid elongase activity|GO:0003824,catalytic activity|GO:0016740,transferase activity|GO:0016746,transferase activity, transferring acyl groups|GO:0016747,transferase activity, transferring acyl groups other than amino-acyl groups	mmu00062,Fatty acid elongation
G3IEB0	Argininosuccinate synthase OS=Cricetulus griseus GN=I79_022055 PE=4 SV=1 - [G3IEB0_CRIGR]	15.46	2	2	2	4	0.999553	1.08377	0.914895	0.878031	0.867743	0.765857	97	11.1607	5.90967	0.837708	0.0551334	Ass1	GO:0019222,regulation of metabolic process|GO:0007162,negative regulation of cell adhesion|GO:0044281,small molecule metabolic process|GO:0044283,small molecule biosynthetic process|GO:0072350,tricarboxylic acid metabolic process|GO:0044710,single-organism metabolic process|GO:0044711,single-organism biosynthetic process|GO:0048518,positive regulation of biological process|GO:0048519,negative reg…	GO:0043231,intracellular membrane-bounded organelle|GO:0005737,cytoplasm|GO:0005622,intracellular|GO:0043230,extracellular organelle|GO:0031982,vesicle|GO:0043209,myelin sheath|GO:0043227,membrane-bounded organelle|GO:0044464,cell part|GO:0044444,cytoplasmic part|GO:0005739,mitochondrion|GO:0031988,membrane-bounded vesicle|GO:0044421,extracellular region part|GO:0043229,intracellular organelle|GO…	GO:0004055,argininosuccinate synthase activity|GO:0035639,purine ribonucleoside triphosphate binding|GO:0005488,binding|GO:0003676,nucleic acid binding|GO:0043167,ion binding|GO:0016597,amino acid binding|GO:1901363,heterocyclic compound binding|GO:1901265,nucleoside phosphate binding|GO:0001882,nucleoside binding|GO:0043168,anion binding|GO:0000166,nucleotide binding|GO:0016879,ligase activity, …	mmu00220,Arginine biosynthesis|mmu00250,Alanine, aspartate and glutamate metabolism|mmu01230,Biosynthesis of amino acids|mmu01100,Metabolic pathways
G3ILJ8	Actin-related protein 2 OS=Cricetulus griseus GN=I79_024765 PE=3 SV=1 - [G3ILJ8_CRIGR]	14.35	1	1	2	8	0.992787	1.06373	0.940887	0.901302	0.84726	0.763281	216	24.5367	5.8208	0.838007	0.0393184	Actg1	GO:0010035,response to inorganic substance|GO:0022607,cellular component assembly|GO:0016337,single organismal cell-cell adhesion|GO:0031032,actomyosin structure organization|GO:0060249,anatomical structure homeostasis|GO:0030154,cell differentiation|GO:0048468,cell development|GO:0030036,actin cytoskeleton organization|GO:0010927,cellular component assembly involved in morphogenesis|GO:0007596,b…	GO:0015629,actin cytoskeleton|GO:0030016,myofibril|GO:0043229,intracellular organelle|GO:0043228,non-membrane-bounded organelle|GO:0005924,cell-substrate adherens junction|GO:0005925,focal adhesion|GO:0043227,membrane-bounded organelle|GO:0043226,organelle|GO:0030054,cell junction|GO:0030055,cell-substrate junction|GO:0005856,cytoskeleton|GO:0031982,vesicle|GO:0043209,myelin sheath|GO:0005615,ext…	GO:0005200,structural constituent of cytoskeleton|GO:0044389,ubiquitin-like protein ligase binding|GO:0035639,purine ribonucleoside triphosphate binding|GO:0019899,enzyme binding|GO:0005488,binding|GO:0005198,structural molecule activity|GO:1901363,heterocyclic compound binding|GO:1901265,nucleoside phosphate binding|GO:0001882,nucleoside binding|GO:0043168,anion binding|GO:0043167,ion binding|GO…	mmu04530,Tight junction|mmu04670,Leukocyte transendothelial migration|mmu05414,Dilated cardiomyopathy|mmu04015,Rap1 signaling pathway|mmu05416,Viral myocarditis|mmu05410,Hypertrophic cardiomyopathy (HCM)|mmu04510,Focal adhesion|mmu05205,Proteoglycans in cancer|mmu04520,Adherens junction|mmu04611,Platelet activation|mmu05100,Bacterial invasion of epithelial cells|mmu04210,Apoptosis|mmu04145,Phagos…
A0A1A6G273	Uncharacterized protein OS=Neotoma lepida GN=A6R68_08933 PE=4 SV=1 - [A0A1A6G273_NEOLE]	13.74	1	1	1	1	1.07039	0.914713	1.02032	0.792401	0.875668	0.850723	182	20.7626	9.48096	0.838084	0.0357445	Gabra3	GO:0006820,anion transport|GO:0006821,chloride transport|GO:0023052,signaling|GO:0007165,signal transduction|GO:0050789,regulation of biological process|GO:0044699,single-organism process|GO:0051716,cellular response to stimulus|GO:0007214,gamma-aminobutyric acid signaling pathway|GO:0051179,localization|GO:0065007,biological regulation|GO:0098661,inorganic anion transmembrane transport|GO:009866…	GO:0098590,plasma membrane region|GO:0034707,chloride channel complex|GO:0071944,cell periphery|GO:0034702,ion channel complex|GO:0045202,synapse|GO:0031224,intrinsic component of membrane|GO:0097060,synaptic membrane|GO:0016021,integral component of membrane|GO:0016020,membrane|GO:0044456,synapse part|GO:0030054,cell junction|GO:0044459,plasma membrane part|GO:1902495,transmembrane transporter c…	GO:0038023,signaling receptor activity|GO:0016917,GABA receptor activity|GO:0060089,molecular transducer activity|GO:0004872,receptor activity|GO:0004871,signal transducer activity|GO:0008509,anion transmembrane transporter activity|GO:0015276,ligand-gated ion channel activity|GO:0022857,transmembrane transporter activity|GO:0015103,inorganic anion transmembrane transporter activity|GO:0004890,GA…	mmu04727,GABAergic synapse|mmu05033,Nicotine addiction|mmu05032,Morphine addiction|mmu04723,Retrograde endocannabinoid signaling|mmu04742,Taste transduction|mmu04080,Neuroactive ligand-receptor interaction
G3GTN2	UPF0587 protein C1orf123-like OS=Cricetulus griseus GN=I79_001017 PE=4 SV=1 - [G3GTN2_CRIGR]	36.61	1	1	4	6	1.03828	1.11864	0.8524	0.801447	0.871265	0.850625	112	12.443	4.67822	0.838505	0.117823	Maml1	GO:0044238,primary metabolic process|GO:0080090,regulation of primary metabolic process|GO:0019222,regulation of metabolic process|GO:0051155,positive regulation of striated muscle cell differentiation|GO:0048468,cell development|GO:0072359,circulatory system development|GO:0072358,cardiovascular system development|GO:0007165,signal transduction|GO:0007166,cell surface receptor signaling pathway|…	GO:0031974,membrane-enclosed lumen|GO:0043229,intracellular organelle|GO:0043227,membrane-bounded organelle|GO:0043226,organelle|GO:0016607,nuclear speck|GO:0016604,nuclear body|GO:0031981,nuclear lumen|GO:0005634,nucleus|GO:0005654,nucleoplasm|GO:0044451,nucleoplasm part|GO:0043234,protein complex|GO:0032991,macromolecular complex|GO:0043231,intracellular membrane-bounded organelle|GO:0043233,or…	GO:0042277,peptide binding|GO:0005515,protein binding|GO:0042605,peptide antigen binding|GO:0033218,amide binding|GO:0003713,transcription coactivator activity|GO:0003712,transcription cofactor activity|GO:0019899,enzyme binding|GO:0000989,transcription factor activity, transcription factor binding|GO:0019901,protein kinase binding|GO:0019900,kinase binding|GO:0005488,binding|GO:0003823,antigen b…	mmu04330,Notch signaling pathway
G3H9I7	Caveolin OS=Cricetulus griseus GN=I79_007061 PE=3 SV=1 - [G3H9I7_CRIGR]	18.52	2	2	2	6	1.08194	0.967791	0.90971	0.835433	0.856898	0.789203	162	18.2762	5.65576	0.838513	0.0428613	Cav2	GO:0044238,primary metabolic process|GO:0019220,regulation of phosphate metabolic process|GO:0080090,regulation of primary metabolic process|GO:0019222,regulation of metabolic process|GO:0048585,negative regulation of response to stimulus|GO:0048584,positive regulation of response to stimulus|GO:0048583,regulation of response to stimulus|GO:0050680,negative regulation of epithelial cell prolifera…	GO:0019897,extrinsic component of plasma membrane|GO:0098590,plasma membrane region|GO:0005887,integral component of plasma membrane|GO:0009898,cytoplasmic side of plasma membrane|GO:0019898,extrinsic component of membrane|GO:0002080,acrosomal membrane|GO:0005901,caveola|GO:0043229,intracellular organelle|GO:0071944,cell periphery|GO:0001669,acrosomal vesicle|GO:0098552,side of membrane|GO:003013…	GO:0005488,binding|GO:0030674,protein binding, bridging|GO:0046982,protein heterodimerization activity|GO:0031748,D1 dopamine receptor binding|GO:0097110,scaffold protein binding|GO:0019899,enzyme binding|GO:0005198,structural molecule activity|GO:0019901,protein kinase binding|GO:0019900,kinase binding|GO:0050780,dopamine receptor binding|GO:0032947,protein complex scaffold|GO:0005515,protein bi…	mmu04510,Focal adhesion|mmu04144,Endocytosis|mmu05205,Proteoglycans in cancer|mmu05100,Bacterial invasion of epithelial cells
G3HN24	Dynactin subunit 3 (Fragment) OS=Cricetulus griseus GN=I79_012155 PE=4 SV=1 - [G3HN24_CRIGR]	4.19	1	1	2	3	0.919984	1.17358	0.905477	0.809469	0.73714	0.970124	406	44.7791	4.83057	0.839178	0.221042	Dctn3	GO:0000910,cytokinesis|GO:0006996,organelle organization|GO:0044699,single-organism process|GO:0007017,microtubule-based process|GO:0000278,mitotic cell cycle|GO:0071840,cellular component organization or biogenesis|GO:0009987,cellular process|GO:0000280,nuclear division|GO:1903047,mitotic cell cycle process|GO:0016043,cellular component organization|GO:1902589,single-organism organelle organizat…	GO:0015629,actin cytoskeleton|GO:0044464,cell part|GO:0043226,organelle|GO:0043229,intracellular organelle|GO:0043228,non-membrane-bounded organelle|GO:0097610,cell surface furrow|GO:0005875,microtubule associated complex|GO:0005856,cytoskeleton|GO:0005819,spindle|GO:0005813,centrosome|GO:0005815,microtubule organizing center|GO:0044430,cytoskeletal part|GO:0000776,kinetochore|GO:0048471,perinucl…	0	0
G3GZI0	PEST proteolytic signal-containing nuclear protein OS=Cricetulus griseus GN=I79_003242 PE=4 SV=1 - [G3GZI0_CRIGR]	44.24	3	2	7	17	1.10716	1.11374	0.793458	0.944154	0.808778	0.77974	165	17.8059	8.30908	0.840205	0.24255	Pcnp	GO:0044248,cellular catabolic process|GO:0043632,modification-dependent macromolecule catabolic process|GO:0007049,cell cycle|GO:0044267,cellular protein metabolic process|GO:1901575,organic substance catabolic process|GO:0044265,cellular macromolecule catabolic process|GO:0044260,cellular macromolecule metabolic process|GO:0071704,organic substance metabolic process|GO:0043161,proteasome-mediate…	GO:0044446,intracellular organelle part|GO:0043231,intracellular membrane-bounded organelle|GO:0031981,nuclear lumen|GO:0043233,organelle lumen|GO:0005634,nucleus|GO:0044464,cell part|GO:0031974,membrane-enclosed lumen|GO:0005622,intracellular|GO:0005654,nucleoplasm|GO:0070013,intracellular organelle lumen|GO:0043229,intracellular organelle|GO:0044428,nuclear part|GO:0005623,cell|GO:0044424,intra…	0	0
A0A1A6FZ09	Uncharacterized protein OS=Neotoma lepida GN=A6R68_10521 PE=4 SV=1 - [A0A1A6FZ09_NEOLE]	15.87	2	1	1	1	0.81324	1.04258	1.13423	0.819703	0.852794	0.840143	63	7.31203	12.1763	0.840331	0.172535	Mrpl34	GO:0044249,cellular biosynthetic process|GO:0034641,cellular nitrogen compound metabolic process|GO:0006807,nitrogen compound metabolic process|GO:0034645,cellular macromolecule biosynthetic process|GO:1901576,organic substance biosynthetic process|GO:0044267,cellular protein metabolic process|GO:0044260,cellular macromolecule metabolic process|GO:0043043,peptide biosynthetic process|GO:0071704,o…	GO:0015934,large ribosomal subunit|GO:0031974,membrane-enclosed lumen|GO:0043229,intracellular organelle|GO:0043228,non-membrane-bounded organelle|GO:0043227,membrane-bounded organelle|GO:0043226,organelle|GO:0005737,cytoplasm|GO:0005739,mitochondrion|GO:0030529,ribonucleoprotein complex|GO:0005759,mitochondrial matrix|GO:0044429,mitochondrial part|GO:0000315,organellar large ribosomal subunit|GO…	GO:0003735,structural constituent of ribosome|GO:0005198,structural molecule activity	mmu03010,Ribosome
G3IAV2	TATA box-binding protein 1 OS=Cricetulus griseus GN=H671_2g5600 PE=4 SV=1 - [G3IAV2_CRIGR]	9.14	1	1	1	1	0.938837	0.974942	1.08362	1.09415	0.739324	0.686801	186	20.8592	9.53955	0.84082	0.304455	Tbpl1	GO:0009211,pyrimidine deoxyribonucleoside triphosphate metabolic process|GO:0009212,pyrimidine deoxyribonucleoside triphosphate biosynthetic process|GO:0080090,regulation of primary metabolic process|GO:0019222,regulation of metabolic process|GO:0009219,pyrimidine deoxyribonucleotide metabolic process|GO:2001141,regulation of RNA biosynthetic process|GO:0048468,cell development|GO:0006139,nucleob…	GO:0030880,RNA polymerase complex|GO:0044464,cell part|GO:0031974,membrane-enclosed lumen|GO:0043229,intracellular organelle|GO:0016591,DNA-directed RNA polymerase II, holoenzyme|GO:0043227,membrane-bounded organelle|GO:0043226,organelle|GO:0005737,cytoplasm|GO:0005672,transcription factor TFIIA complex|GO:0031981,nuclear lumen|GO:0005634,nucleus|GO:0061695,transferase complex, transferring phosp…	GO:0003676,nucleic acid binding|GO:0097159,organic cyclic compound binding|GO:0005488,binding|GO:0005515,protein binding|GO:0003677,DNA binding|GO:1901363,heterocyclic compound binding	mmu05166,HTLV-I infection|mmu05203,Viral carcinogenesis|mmu05169,Epstein-Barr virus infection|mmu05168,Herpes simplex infection|mmu05016,Huntington's disease|mmu03022,Basal transcription factors
A0A061IJ76	Procollagen-lysine,2-oxoglutarate 5-dioxygenase 1-like protein OS=Cricetulus griseus GN=H671_2g5902 PE=4 SV=1 - [A0A061IJ76_CRIGR]	22.13	2	1	12	24	0.985465	0.929972	1.08407	0.83122	0.807288	0.88419	583	67.4795	6.20166	0.841038	0.0345339	Plod1	GO:0071495,cellular response to endogenous stimulus|GO:0006950,response to stress|GO:0017185,peptidyl-lysine hydroxylation|GO:0070887,cellular response to chemical stimulus|GO:0008544,epidermis development|GO:0044699,single-organism process|GO:0009719,response to endogenous stimulus|GO:0044267,cellular protein metabolic process|GO:0044710,single-organism metabolic process|GO:0001666,response to h…	GO:0005783,endoplasmic reticulum|GO:0044464,cell part|GO:0005789,endoplasmic reticulum membrane|GO:0042175,nuclear outer membrane-endoplasmic reticulum membrane network|GO:0043229,intracellular organelle|GO:0043227,membrane-bounded organelle|GO:0043226,organelle|GO:0005737,cytoplasm|GO:0031982,vesicle|GO:0016020,membrane|GO:0031988,membrane-bounded vesicle|GO:0044432,endoplasmic reticulum part|GO…	GO:0030246,carbohydrate binding|GO:0048029,monosaccharide binding|GO:0016491,oxidoreductase activity|GO:0043168,anion binding|GO:0031418,L-ascorbic acid binding|GO:0042277,peptide binding|GO:0046914,transition metal ion binding|GO:0016706,oxidoreductase activity, acting on paired donors, with incorporation or reduction of molecular oxygen, 2-oxoglutarate as one donor, and incorporation of one ato…	mmu00310,Lysine degradation
G3I320	Segment polarity protein dishevelled-like DVL-3 OS=Cricetulus griseus GN=I79_017820 PE=4 SV=1 - [G3I320_CRIGR]	2.58	3	1	1	1	1.1179	0.981372	0.911777	0.803409	0.834784	0.894978	503	54.6117	8.20654	0.84129	0.0739522	Dvl3	GO:0019220,regulation of phosphate metabolic process|GO:0080090,regulation of primary metabolic process|GO:0019222,regulation of metabolic process|GO:0048584,positive regulation of response to stimulus|GO:0048583,regulation of response to stimulus|GO:0072359,circulatory system development|GO:0072358,cardiovascular system development|GO:0007164,establishment of tissue polarity|GO:0007165,signal tr…	GO:0005737,cytoplasm|GO:0005829,cytosol|GO:0044464,cell part|GO:0005623,cell|GO:0005622,intracellular|GO:0044444,cytoplasmic part|GO:0044424,intracellular part	GO:0005515,protein binding|GO:0019899,enzyme binding|GO:0005109,frizzled binding|GO:0008013,beta-catenin binding|GO:0002020,protease binding|GO:0001664,G-protein coupled receptor binding|GO:0046983,protein dimerization activity|GO:0046982,protein heterodimerization activity|GO:0005102,receptor binding|GO:0005488,binding	mmu04916,Melanogenesis|mmu05166,HTLV-I infection|mmu04550,Signaling pathways regulating pluripotency of stem cells|mmu05200,Pathways in cancer|mmu05217,Basal cell carcinoma|mmu04310,Wnt signaling pathway|mmu04390,Hippo signaling pathway|mmu04330,Notch signaling pathway
A0A1A6HYT4	Uncharacterized protein (Fragment) OS=Neotoma lepida GN=A6R68_22836 PE=4 SV=1 - [A0A1A6HYT4_NEOLE]	9.1	1	1	24	34	0.990621	1.02139	0.990721	0.822152	0.819767	0.886181	3342	364.707	5.21143	0.841934	0.00276032	Huwe1	GO:0033157,regulation of intracellular protein transport|GO:0008104,protein localization|GO:0032388,positive regulation of intracellular transport|GO:0051049,regulation of transport|GO:0032386,regulation of intracellular transport|GO:0070585,protein localization to mitochondrion|GO:0071840,cellular component organization or biogenesis|GO:0051716,cellular response to stimulus|GO:0070727,cellular m…	GO:0031974,membrane-enclosed lumen|GO:0043229,intracellular organelle|GO:0043227,membrane-bounded organelle|GO:0043226,organelle|GO:0005737,cytoplasm|GO:0070062,extracellular exosome|GO:0031981,nuclear lumen|GO:0005634,nucleus|GO:0016020,membrane|GO:0031988,membrane-bounded vesicle|GO:0005654,nucleoplasm|GO:1903561,extracellular vesicle|GO:0031982,vesicle|GO:0043230,extracellular organelle|GO:004…	GO:0019787,ubiquitin-like protein transferase activity|GO:0004842,ubiquitin-protein transferase activity|GO:0044822,poly(A) RNA binding|GO:0003824,catalytic activity|GO:0016740,transferase activity|GO:0003723,RNA binding|GO:0003676,nucleic acid binding|GO:0003677,DNA binding|GO:0097159,organic cyclic compound binding|GO:0016874,ligase activity|GO:1901363,heterocyclic compound binding|GO:0005488,b…	mmu04120,Ubiquitin mediated proteolysis
A0A1A6HWW6	Uncharacterized protein OS=Neotoma lepida GN=A6R68_23275 PE=4 SV=1 - [A0A1A6HWW6_NEOLE]	15.66	2	1	1	4	1.01185	1.02394	0.960612	0.869257	0.839945	0.814344	83	9.30805	10.272	0.842192	0.00326867	Cox7a2	GO:0044699,single-organism process|GO:0006818,hydrogen transport|GO:0015992,proton transport|GO:0051234,establishment of localization|GO:1902600,hydrogen ion transmembrane transport|GO:0006812,cation transport|GO:0006811,ion transport|GO:0009987,cellular process|GO:0015672,monovalent inorganic cation transport|GO:0034220,ion transmembrane transport|GO:0044765,single-organism transport|GO:0044763,…	GO:0044464,cell part|GO:0031975,envelope|GO:0043229,intracellular organelle|GO:0043227,membrane-bounded organelle|GO:0043226,organelle|GO:0005737,cytoplasm|GO:0031982,vesicle|GO:0016020,membrane|GO:0044444,cytoplasmic part|GO:0005739,mitochondrion|GO:0031988,membrane-bounded vesicle|GO:0044455,mitochondrial membrane part|GO:0031967,organelle envelope|GO:0031966,mitochondrial membrane|GO:1903561,e…	GO:0004129,cytochrome-c oxidase activity|GO:0022890,inorganic cation transmembrane transporter activity|GO:0022891,substrate-specific transmembrane transporter activity|GO:0022892,substrate-specific transporter activity|GO:0005215,transporter activity|GO:0008324,cation transmembrane transporter activity|GO:0022857,transmembrane transporter activity|GO:0015075,ion transmembrane transporter activit…	mmu00190,Oxidative phosphorylation|mmu04260,Cardiac muscle contraction|mmu04932,Non-alcoholic fatty liver disease (NAFLD)|mmu05016,Huntington's disease|mmu05010,Alzheimer's disease|mmu05012,Parkinson's disease
A0A1A6GYC0	Uncharacterized protein OS=Neotoma lepida GN=A6R68_00471 PE=4 SV=1 - [A0A1A6GYC0_NEOLE]	21.59	1	1	10	19	0.98814	1.065	0.95076	0.782249	0.906919	0.840777	542	60.5986	6.88818	0.842222	0.0326994	Psmd6	GO:0044248,cellular catabolic process|GO:0043632,modification-dependent macromolecule catabolic process|GO:0044267,cellular protein metabolic process|GO:1901575,organic substance catabolic process|GO:0044265,cellular macromolecule catabolic process|GO:0044260,cellular macromolecule metabolic process|GO:0043161,proteasome-mediated ubiquitin-dependent protein catabolic process|GO:0071704,organic su…	GO:0043234,protein complex|GO:0005622,intracellular|GO:0043230,extracellular organelle|GO:0031982,vesicle|GO:0022624,proteasome accessory complex|GO:0044421,extracellular region part|GO:0043227,membrane-bounded organelle|GO:0044464,cell part|GO:0005623,cell|GO:0031988,membrane-bounded vesicle|GO:0032991,macromolecular complex|GO:0005576,extracellular region|GO:0000502,proteasome complex|GO:004442…	0	mmu05169,Epstein-Barr virus infection|mmu03050,Proteasome
G3HWS7	LIM domain-containing protein 1 OS=Cricetulus griseus GN=I79_015439 PE=4 SV=1 - [G3HWS7_CRIGR]	8.7	2	1	4	6	0.935013	0.965266	1.09335	0.802805	0.789745	0.92929	667	71.3692	6.15088	0.842402	0.0752921	Limd1	GO:0080090,regulation of primary metabolic process|GO:0019222,regulation of metabolic process|GO:0048585,negative regulation of response to stimulus|GO:0048583,regulation of response to stimulus|GO:0030111,regulation of Wnt signaling pathway|GO:0001503,ossification|GO:0007165,signal transduction|GO:0007166,cell surface receptor signaling pathway|GO:0032989,cellular component morphogenesis|GO:1901…	GO:0035770,ribonucleoprotein granule|GO:0044464,cell part|GO:0043229,intracellular organelle|GO:0043228,non-membrane-bounded organelle|GO:0036464,cytoplasmic ribonucleoprotein granule|GO:0005924,cell-substrate adherens junction|GO:0005925,focal adhesion|GO:0043227,membrane-bounded organelle|GO:0043226,organelle|GO:0030054,cell junction|GO:0030055,cell-substrate junction|GO:0005737,cytoplasm|GO:00…	GO:0043169,cation binding|GO:0000989,transcription factor activity, transcription factor binding|GO:0046914,transition metal ion binding|GO:0003714,transcription corepressor activity|GO:0003712,transcription cofactor activity|GO:0043167,ion binding|GO:0008270,zinc ion binding|GO:0005515,protein binding|GO:0000988,transcription factor activity, protein binding|GO:0046872,metal ion binding|GO:00054…	mmu04390,Hippo signaling pathway|mmu04392,Hippo signaling pathway -multiple species
A0A061I198	Ferritin OS=Cricetulus griseus GN=H671_6g15971 PE=3 SV=1 - [A0A061I198_CRIGR]	10.93	7	1	2	2	0.999131	1.03196	0.97261	0.761649	0.902432	0.866331	183	20.9016	5.99854	0.842432	0.0257775	Fth1	GO:0070265,necrotic cell death|GO:0008152,metabolic process|GO:0048147,negative regulation of fibroblast proliferation|GO:0006955,immune response|GO:0048145,regulation of fibroblast proliferation|GO:0048144,fibroblast proliferation|GO:0051238,sequestering of metal ion|GO:0042592,homeostatic process|GO:0055072,iron ion homeostasis|GO:0006826,iron ion transport|GO:0055076,transition metal ion homeo…	GO:0031974,membrane-enclosed lumen|GO:0030139,endocytic vesicle|GO:0043229,intracellular organelle|GO:0060205,cytoplasmic membrane-bounded vesicle lumen|GO:0043227,membrane-bounded organelle|GO:0043226,organelle|GO:0005737,cytoplasm|GO:0031983,vesicle lumen|GO:0070062,extracellular exosome|GO:0071682,endocytic vesicle lumen|GO:0016023,cytoplasmic membrane-bounded vesicle|GO:0031410,cytoplasmic ve…	GO:0043169,cation binding|GO:0016722,oxidoreductase activity, oxidizing metal ions|GO:0016724,oxidoreductase activity, oxidizing metal ions, oxygen as acceptor|GO:0046914,transition metal ion binding|GO:0003824,catalytic activity|GO:0004322,ferroxidase activity|GO:0043167,ion binding|GO:0008199,ferric iron binding|GO:0005488,binding|GO:0005506,iron ion binding|GO:0046872,metal ion binding|GO:0016…	mmu04978,Mineral absorption
G3HX67	Glycerol-3-phosphate dehydrogenase [NAD(+)] OS=Cricetulus griseus GN=I79_015584 PE=3 SV=1 - [G3HX67_CRIGR]	4.29	2	1	2	8	0.952388	1.01729	1.02973	0.853272	0.855685	0.81833	443	48.1288	7.40088	0.842598	0.00422562	Gpd1	GO:0044238,primary metabolic process|GO:0019220,regulation of phosphate metabolic process|GO:0080090,regulation of primary metabolic process|GO:0019222,regulation of metabolic process|GO:0009166,nucleotide catabolic process|GO:1903578,regulation of ATP metabolic process|GO:0044281,small molecule metabolic process|GO:0009161,ribonucleoside monophosphate metabolic process|GO:0045981,positive regula…	GO:0009331,glycerol-3-phosphate dehydrogenase complex|GO:1990204,oxidoreductase complex|GO:0043229,intracellular organelle|GO:0043227,membrane-bounded organelle|GO:0043226,organelle|GO:0005737,cytoplasm|GO:0031982,vesicle|GO:0005739,mitochondrion|GO:0031988,membrane-bounded vesicle|GO:1902494,catalytic complex|GO:0032991,macromolecular complex|GO:1903561,extracellular vesicle|GO:0070062,extracell…	GO:0004367,glycerol-3-phosphate dehydrogenase [NAD+] activity|GO:0050662,coenzyme binding|GO:0016614,oxidoreductase activity, acting on CH-OH group of donors|GO:0005488,binding|GO:0016616,oxidoreductase activity, acting on the CH-OH group of donors, NAD or NADP as acceptor|GO:0003824,catalytic activity|GO:0051287,NAD binding|GO:0004368,glycerol-3-phosphate dehydrogenase activity|GO:0036094,small …	mmu00564,Glycerophospholipid metabolism
A0A1A6GVA7	Uridine kinase OS=Neotoma lepida GN=A6R68_02182 PE=3 SV=1 - [A0A1A6GVA7_NEOLE]	14.44	1	1	3	4	0.998366	1.0116	0.992519	0.824859	0.814116	0.891633	277	31.1299	7.54736	0.842838	0.00321041	Uck1	GO:0009218,pyrimidine ribonucleotide metabolic process|GO:0009165,nucleotide biosynthetic process|GO:0009163,nucleoside biosynthetic process|GO:0009161,ribonucleoside monophosphate metabolic process|GO:0046134,pyrimidine nucleoside biosynthetic process|GO:1901362,organic cyclic compound biosynthetic process|GO:0046131,pyrimidine ribonucleoside metabolic process|GO:1901360,organic cyclic compound …	0	GO:0019206,nucleoside kinase activity|GO:0019205,nucleobase-containing compound kinase activity|GO:0035639,purine ribonucleoside triphosphate binding|GO:0005488,binding|GO:0043167,ion binding|GO:1901363,heterocyclic compound binding|GO:1901265,nucleoside phosphate binding|GO:0001882,nucleoside binding|GO:0043168,anion binding|GO:0000166,nucleotide binding|GO:0016740,transferase activity|GO:000188…	mmu01100,Metabolic pathways|mmu00983,Drug metabolism - other enzymes|mmu00240,Pyrimidine metabolism
A0A1A6GHA6	Uncharacterized protein (Fragment) OS=Neotoma lepida GN=A6R68_05819 PE=4 SV=1 - [A0A1A6GHA6_NEOLE]	8.63	2	1	1	1	1.02924	1.00454	0.971329	0.854909	0.867053	0.811848	139	16.3064	6.68311	0.843167	0.00268945	Mrps10	GO:0050688,regulation of defense response to virus|GO:0019222,regulation of metabolic process|GO:0048584,positive regulation of response to stimulus|GO:0048583,regulation of response to stimulus|GO:0098779,activation of mitophagy in response to mitochondrial depolarization|GO:0031347,regulation of defense response|GO:0007005,mitochondrion organization|GO:0044712,single-organism catabolic process|…	GO:0015935,small ribosomal subunit|GO:0031974,membrane-enclosed lumen|GO:0043229,intracellular organelle|GO:0043228,non-membrane-bounded organelle|GO:0043227,membrane-bounded organelle|GO:0043226,organelle|GO:0005737,cytoplasm|GO:0005739,mitochondrion|GO:0030529,ribonucleoprotein complex|GO:0005759,mitochondrial matrix|GO:0044429,mitochondrial part|GO:0000314,organellar small ribosomal subunit|GO…	GO:0003735,structural constituent of ribosome|GO:0005198,structural molecule activity	0
G3HU64	Cyclin-Y-like protein 1 OS=Cricetulus griseus GN=I79_014470 PE=4 SV=1 - [G3HU64_CRIGR]	10	1	1	1	1	0.986385	1.00791	1.0077	0.781013	0.853362	0.897325	90	10.4263	7.98682	0.843339	0.0106255	Ccnyl1	GO:1904029,regulation of cyclin-dependent protein kinase activity|GO:0019220,regulation of phosphate metabolic process|GO:0080090,regulation of primary metabolic process|GO:0019222,regulation of metabolic process|GO:0016310,phosphorylation|GO:0031323,regulation of cellular metabolic process|GO:0044237,cellular metabolic process|GO:0071900,regulation of protein serine/threonine kinase activity|GO:…	0	GO:0019899,enzyme binding|GO:0019901,protein kinase binding|GO:0019900,kinase binding|GO:0005488,binding|GO:0005515,protein binding	0
A0A1A6G4E2	Isocitrate dehydrogenase [NADP] OS=Neotoma lepida GN=A6R68_08175 PE=3 SV=1 - [A0A1A6G4E2_NEOLE]	33.25	1	1	12	33	1.09442	1.01334	0.902514	0.854812	0.863977	0.820584	400	45.1429	7.95752	0.843567	0.0515959	Idh2	GO:0019752,carboxylic acid metabolic process|GO:0044723,single-organism carbohydrate metabolic process|GO:0006099,tricarboxylic acid cycle|GO:0009060,aerobic respiration|GO:0044281,small molecule metabolic process|GO:0006091,generation of precursor metabolites and energy|GO:0072350,tricarboxylic acid metabolic process|GO:0006097,glyoxylate cycle|GO:0044699,single-organism process|GO:0044710,singl…	GO:0044464,cell part|GO:0031975,envelope|GO:0043229,intracellular organelle|GO:0043227,membrane-bounded organelle|GO:0043226,organelle|GO:0005737,cytoplasm|GO:0031090,organelle membrane|GO:0016020,membrane|GO:0044444,cytoplasmic part|GO:0005739,mitochondrion|GO:0031988,membrane-bounded vesicle|GO:0031967,organelle envelope|GO:0031966,mitochondrial membrane|GO:1903561,extracellular vesicle|GO:0031…	GO:0043169,cation binding|GO:0043167,ion binding|GO:0016614,oxidoreductase activity, acting on CH-OH group of donors|GO:0016616,oxidoreductase activity, acting on the CH-OH group of donors, NAD or NADP as acceptor|GO:0003824,catalytic activity|GO:0051287,NAD binding|GO:0000287,magnesium ion binding|GO:0036094,small molecule binding|GO:0000166,nucleotide binding|GO:0050662,coenzyme binding|GO:0004…	mmu01100,Metabolic pathways|mmu00480,Glutathione metabolism|mmu00020,Citrate cycle (TCA cycle)|mmu01230,Biosynthesis of amino acids|mmu04146,Peroxisome|mmu01200,Carbon metabolism|mmu01210,2-Oxocarboxylic acid metabolism
G3HS99	Ankyrin repeat and FYVE domain-containing protein 1 OS=Cricetulus griseus GN=I79_013728 PE=4 SV=1 - [G3HS99_CRIGR]	12.76	1	1	6	7	1.06155	1.02449	0.922119	0.833325	0.915884	0.790061	572	62.0937	5.97314	0.844129	0.0484732	Ankfy1	GO:0050794,regulation of cellular process|GO:0051049,regulation of transport|GO:0006907,pinocytosis|GO:0006906,vesicle fusion|GO:0051128,regulation of cellular component organization|GO:0061025,membrane fusion|GO:0061024,membrane organization|GO:0007041,lysosomal transport|GO:0050789,regulation of biological process|GO:0044699,single-organism process|GO:0051234,establishment of localization|GO:00…	GO:0000323,lytic vacuole|GO:0044421,extracellular region part|GO:0043229,intracellular organelle|GO:0030904,retromer complex|GO:0005773,vacuole|GO:0031988,membrane-bounded vesicle|GO:0043227,membrane-bounded organelle|GO:0043226,organelle|GO:0010008,endosome membrane|GO:0005737,cytoplasm|GO:0005764,lysosome|GO:0070062,extracellular exosome|GO:0098796,membrane protein complex|GO:0016023,cytoplasmi…	GO:0043168,anion binding|GO:0043169,cation binding|GO:0017137,Rab GTPase binding|GO:0035091,phosphatidylinositol binding|GO:0005543,phospholipid binding|GO:0008289,lipid binding|GO:0019899,enzyme binding|GO:0043167,ion binding|GO:0031267,small GTPase binding|GO:0051020,GTPase binding|GO:0005488,binding|GO:0005515,protein binding|GO:1901981,phosphatidylinositol phosphate binding|GO:0046872,metal i…	0
E0V892	Neural cell adhesion molecule 1 (Fragment) OS=Microtus ochrogaster GN=NCAM PE=4 SV=1 - [E0V892_MICOH]	13.97	1	3	12	33	0.95368	1.00364	1.0433	0.82181	0.85103	0.860714	716	74.7694	4.84326	0.844345	0.00542028	Ncam1	GO:0051046,regulation of secretion|GO:0051049,regulation of transport|GO:0048584,positive regulation of response to stimulus|GO:0048583,regulation of response to stimulus|GO:0050848,regulation of calcium-mediated signaling|GO:0007165,signal transduction|GO:0007166,cell surface receptor signaling pathway|GO:0071840,cellular component organization or biogenesis|GO:0051716,cellular response to stimu…	GO:0009897,external side of plasma membrane|GO:0030427,site of polarized growth|GO:0030426,growth cone|GO:0030424,axon|GO:0071944,cell periphery|GO:0098552,side of membrane|GO:0043227,membrane-bounded organelle|GO:0043226,organelle|GO:0031224,intrinsic component of membrane|GO:0031225,anchored component of membrane|GO:0042995,cell projection|GO:0031982,vesicle|GO:0043209,myelin sheath|GO:0016021,…	GO:1901681,sulfur compound binding|GO:0043168,anion binding|GO:0097367,carbohydrate derivative binding|GO:0043167,ion binding|GO:0005539,glycosaminoglycan binding|GO:0005488,binding|GO:0005515,protein binding|GO:0008201,heparin binding|GO:0042802,identical protein binding	mmu05020,Prion diseases|mmu04514,Cell adhesion molecules (CAMs)
A0A1A6HRV0	Uncharacterized protein OS=Neotoma lepida GN=A6R68_20808 PE=4 SV=1 - [A0A1A6HRV0_NEOLE]	4.7	1	1	4	5	1.07095	1.04159	0.895881	0.828294	0.927617	0.784432	766	86.7237	6.18896	0.844411	0.0857194	Rps6ka2	GO:0044238,primary metabolic process|GO:0080090,regulation of primary metabolic process|GO:0019222,regulation of metabolic process|GO:0048468,cell development|GO:0048469,cell maturation|GO:0007292,female gamete generation|GO:0072359,circulatory system development|GO:0072358,cardiovascular system development|GO:0007165,signal transduction|GO:1901576,organic substance biosynthetic process|GO:007184…	GO:0016020,membrane|GO:0031974,membrane-enclosed lumen|GO:0031975,envelope|GO:0043229,intracellular organelle|GO:0043228,non-membrane-bounded organelle|GO:0043227,membrane-bounded organelle|GO:0043226,organelle|GO:0005856,cytoskeleton|GO:0005819,spindle|GO:0031090,organelle membrane|GO:0031981,nuclear lumen|GO:0005634,nucleus|GO:0005635,nuclear envelope|GO:0005654,nucleoplasm|GO:0044430,cytoskele…	GO:0035639,purine ribonucleoside triphosphate binding|GO:0004672,protein kinase activity|GO:0043167,ion binding|GO:1901363,heterocyclic compound binding|GO:0001883,purine nucleoside binding|GO:0001882,nucleoside binding|GO:0043168,anion binding|GO:0043169,cation binding|GO:0000287,magnesium ion binding|GO:0000166,nucleotide binding|GO:0004674,protein serine/threonine kinase activity|GO:0016740,tr…	mmu04010,MAPK signaling pathway|mmu04914,Progesterone-mediated oocyte maturation|mmu04720,Long-term potentiation|mmu04722,Neurotrophin signaling pathway|mmu04114,Oocyte meiosis|mmu04150,mTOR signaling pathway|mmu04931,Insulin resistance
G3HXG1	Glycerol kinase OS=Cricetulus griseus GN=I79_015684 PE=4 SV=1 - [G3HXG1_CRIGR]	9.89	2	1	2	2	1.05681	1.01295	0.937678	0.797895	0.803887	0.938123	273	29.566	5.10986	0.84454	0.0535044	Gk	GO:0044238,primary metabolic process|GO:0016310,phosphorylation|GO:0006639,acylglycerol metabolic process|GO:0006638,neutral lipid metabolic process|GO:0046174,polyol catabolic process|GO:0019751,polyol metabolic process|GO:0042592,homeostatic process|GO:0042593,glucose homeostasis|GO:0065007,biological regulation|GO:0044281,small molecule metabolic process|GO:0044282,small molecule catabolic pro…	GO:0044421,extracellular region part|GO:0031975,envelope|GO:0043229,intracellular organelle|GO:0043227,membrane-bounded organelle|GO:0043226,organelle|GO:0005737,cytoplasm|GO:0031982,vesicle|GO:0005634,nucleus|GO:0016020,membrane|GO:0044444,cytoplasmic part|GO:0005739,mitochondrion|GO:0031988,membrane-bounded vesicle|GO:0005576,extracellular region|GO:0031968,organelle outer membrane|GO:0098588,b…	GO:0035639,purine ribonucleoside triphosphate binding|GO:0005488,binding|GO:0043167,ion binding|GO:1901363,heterocyclic compound binding|GO:1901265,nucleoside phosphate binding|GO:0001882,nucleoside binding|GO:0043168,anion binding|GO:0000166,nucleotide binding|GO:0016740,transferase activity|GO:0001883,purine nucleoside binding|GO:0032549,ribonucleoside binding|GO:0017076,purine nucleotide bindi…	mmu03320,PPAR signaling pathway|mmu01100,Metabolic pathways|mmu00561,Glycerolipid metabolism
A0A1A6GET8	Uncharacterized protein OS=Neotoma lepida GN=A6R68_06682 PE=4 SV=1 - [A0A1A6GET8_NEOLE]	1.96	1	1	1	1	1.01902	1.01794	0.967798	0.854829	0.802563	0.880466	408	44.1064	9.20264	0.844613	0.00545153	Epn2	GO:0048568,embryonic organ development|GO:0009790,embryo development|GO:0009792,embryo development ending in birth or egg hatching|GO:0023052,signaling|GO:0007165,signal transduction|GO:0007166,cell surface receptor signaling pathway|GO:0007275,multicellular organismal development|GO:0044699,single-organism process|GO:0051716,cellular response to stimulus|GO:0007219,Notch signaling pathway|GO:005…	GO:0098796,membrane protein complex|GO:0031974,membrane-enclosed lumen|GO:0030139,endocytic vesicle|GO:0043229,intracellular organelle|GO:0030117,membrane coat|GO:0030118,clathrin coat|GO:0030135,coated vesicle|GO:0043226,organelle|GO:0030136,clathrin-coated vesicle|GO:0030665,clathrin-coated vesicle membrane|GO:0044433,cytoplasmic vesicle part|GO:0030666,endocytic vesicle membrane|GO:0031982,ves…	GO:0008289,lipid binding|GO:0005488,binding	mmu04144,Endocytosis
D5KM64	Beta-actin (Fragment) OS=Mesocricetus auratus GN=Actb PE=2 SV=1 - [D5KM64_MESAU]	62.16	1	1	1	1	0.99279	0.986756	1.02227	0.835169	0.82642	0.875129	37	4.20897	5.0083	0.84506	0.00112731	Actg1	GO:0010035,response to inorganic substance|GO:0022607,cellular component assembly|GO:0016337,single organismal cell-cell adhesion|GO:0031032,actomyosin structure organization|GO:0060249,anatomical structure homeostasis|GO:0030154,cell differentiation|GO:0048468,cell development|GO:0030036,actin cytoskeleton organization|GO:0010927,cellular component assembly involved in morphogenesis|GO:0007596,b…	GO:0015629,actin cytoskeleton|GO:0030016,myofibril|GO:0043229,intracellular organelle|GO:0043228,non-membrane-bounded organelle|GO:0005924,cell-substrate adherens junction|GO:0005925,focal adhesion|GO:0043227,membrane-bounded organelle|GO:0043226,organelle|GO:0030054,cell junction|GO:0030055,cell-substrate junction|GO:0005856,cytoskeleton|GO:0031982,vesicle|GO:0043209,myelin sheath|GO:0005615,ext…	GO:0005200,structural constituent of cytoskeleton|GO:0044389,ubiquitin-like protein ligase binding|GO:0035639,purine ribonucleoside triphosphate binding|GO:0019899,enzyme binding|GO:0005488,binding|GO:0005198,structural molecule activity|GO:1901363,heterocyclic compound binding|GO:1901265,nucleoside phosphate binding|GO:0001882,nucleoside binding|GO:0043168,anion binding|GO:0043167,ion binding|GO…	mmu04530,Tight junction|mmu04670,Leukocyte transendothelial migration|mmu05414,Dilated cardiomyopathy|mmu04015,Rap1 signaling pathway|mmu05416,Viral myocarditis|mmu05410,Hypertrophic cardiomyopathy (HCM)|mmu04510,Focal adhesion|mmu05205,Proteoglycans in cancer|mmu04520,Adherens junction|mmu04611,Platelet activation|mmu05100,Bacterial invasion of epithelial cells|mmu04210,Apoptosis|mmu04145,Phagos…
G3HBI5	Protein NEDD1 OS=Cricetulus griseus GN=H671_1g1616 PE=4 SV=1 - [G3HBI5_CRIGR]	1.35	1	1	1	1	1.01111	1.06215	0.932272	0.838708	0.861178	0.840496	666	72.1153	7.54736	0.845235	0.0157144	Nedd1	GO:0008104,protein localization|GO:0051234,establishment of localization|GO:0043933,macromolecular complex subunit organization|GO:1903047,mitotic cell cycle process|GO:0000226,microtubule cytoskeleton organization|GO:0007067,mitotic nuclear division|GO:0043241,protein complex disassembly|GO:0050789,regulation of biological process|GO:0044699,single-organism process|GO:0032880,regulation of prote…	GO:0000242,pericentriolar material|GO:0031974,membrane-enclosed lumen|GO:0008274,gamma-tubulin ring complex|GO:0043229,intracellular organelle|GO:0043228,non-membrane-bounded organelle|GO:0005623,cell|GO:0005929,cilium|GO:0000922,spindle pole|GO:0043227,membrane-bounded organelle|GO:0043226,organelle|GO:0005856,cytoskeleton|GO:0036064,ciliary basal body|GO:0045177,apical part of cell|GO:0005819,s…	0	0
G3ICB6	Elongation factor 1-alpha 1 OS=Cricetulus griseus GN=I79_021309 PE=4 SV=1 - [G3ICB6_CRIGR]	54.72	1	1	3	30	1.00143	0.987649	1.00313	0.858567	0.826595	0.844267	53	5.61699	9.90576	0.84534	0.000123284	Eef1a1	GO:0070887,cellular response to chemical stimulus|GO:0070849,response to epidermal growth factor|GO:1901564,organonitrogen compound metabolic process|GO:0044249,cellular biosynthetic process|GO:0034641,cellular nitrogen compound metabolic process|GO:0006807,nitrogen compound metabolic process|GO:0034645,cellular macromolecule biosynthetic process|GO:0042221,response to chemical|GO:1901576,organic…	GO:0098590,plasma membrane region|GO:0015629,actin cytoskeleton|GO:0044421,extracellular region part|GO:0031974,membrane-enclosed lumen|GO:0043229,intracellular organelle|GO:0043228,non-membrane-bounded organelle|GO:0005622,intracellular|GO:0043227,membrane-bounded organelle|GO:0043226,organelle|GO:0005856,cytoskeleton|GO:0001726,ruffle|GO:0042995,cell projection|GO:0070062,extracellular exosome|…	GO:0035639,purine ribonucleoside triphosphate binding|GO:0019899,enzyme binding|GO:0005488,binding|GO:0003676,nucleic acid binding|GO:0043167,ion binding|GO:1901363,heterocyclic compound binding|GO:0001883,purine nucleoside binding|GO:0001882,nucleoside binding|GO:0043168,anion binding|GO:0000049,tRNA binding|GO:0016462,pyrophosphatase activity|GO:0000166,nucleotide binding|GO:0032561,guanyl ribo…	mmu03013,RNA transport|mmu05134,Legionellosis
G3H2Y4	Protein AF1q OS=Cricetulus griseus GN=I79_004589 PE=4 SV=1 - [G3H2Y4_CRIGR]	31.51	1	1	1	1	1.01563	1.02118	0.967795	0.891755	0.832218	0.817182	73	7.99993	4.22119	0.845754	0.00553274	Nob1	GO:0044699,single-organism process|GO:0090304,nucleic acid metabolic process|GO:0034641,cellular nitrogen compound metabolic process|GO:0006807,nitrogen compound metabolic process|GO:0006725,cellular aromatic compound metabolic process|GO:0034660,ncRNA metabolic process|GO:0071840,cellular component organization or biogenesis|GO:0006139,nucleobase-containing compound metabolic process|GO:0044260,…	GO:0005737,cytoplasm|GO:0043231,intracellular membrane-bounded organelle|GO:0031981,nuclear lumen|GO:0043233,organelle lumen|GO:0005634,nucleus|GO:0005730,nucleolus|GO:0044464,cell part|GO:0043232,intracellular non-membrane-bounded organelle|GO:0031974,membrane-enclosed lumen|GO:0005622,intracellular|GO:0044446,intracellular organelle part|GO:0070013,intracellular organelle lumen|GO:0043229,intra…	GO:0043169,cation binding|GO:0046872,metal ion binding|GO:0005488,binding|GO:0043167,ion binding	mmu03008,Ribosome biogenesis in eukaryotes
A0A1A6HL93	Uncharacterized protein (Fragment) OS=Neotoma lepida GN=A6R68_18552 PE=4 SV=1 - [A0A1A6HL93_NEOLE]	0.3	1	1	1	1	1.37136	0.817203	0.83644	0.87215	0.939399	0.746933	2970	325.029	6.41748	0.845777	0.459385	Herc1	GO:0032502,developmental process|GO:0009894,regulation of catabolic process|GO:0009895,negative regulation of catabolic process|GO:0009892,negative regulation of metabolic process|GO:0019222,regulation of metabolic process|GO:0030030,cell projection organization|GO:0031324,negative regulation of cellular metabolic process|GO:0031323,regulation of cellular metabolic process|GO:0021575,hindbrain mo…	0	GO:0019787,ubiquitin-like protein transferase activity|GO:0004842,ubiquitin-protein transferase activity|GO:0003824,catalytic activity|GO:0016740,transferase activity|GO:0016874,ligase activity	mmu04120,Ubiquitin mediated proteolysis
A0A061I4S0	SAFB-like transcription modulator-like protein OS=Cricetulus griseus GN=H671_4g12145 PE=4 SV=1 - [A0A061I4S0_CRIGR]	6.9	2	2	7	8	0.916421	1.09732	0.968302	0.874546	0.819067	0.828941	971	111.027	9.02686	0.845914	0.0533042	Sltm	GO:0080090,regulation of primary metabolic process|GO:0019222,regulation of metabolic process|GO:0031326,regulation of cellular biosynthetic process|GO:0031323,regulation of cellular metabolic process|GO:0090304,nucleic acid metabolic process|GO:0044249,cellular biosynthetic process|GO:0034641,cellular nitrogen compound metabolic process|GO:0006807,nitrogen compound metabolic process|GO:0034645,c…	GO:0044446,intracellular organelle part|GO:0043231,intracellular membrane-bounded organelle|GO:0031981,nuclear lumen|GO:0043233,organelle lumen|GO:0005634,nucleus|GO:0044464,cell part|GO:0031974,membrane-enclosed lumen|GO:0005622,intracellular|GO:0005654,nucleoplasm|GO:0070013,intracellular organelle lumen|GO:0043229,intracellular organelle|GO:0044428,nuclear part|GO:0005623,cell|GO:0044424,intra…	GO:0097159,organic cyclic compound binding|GO:0044822,poly(A) RNA binding|GO:0000166,nucleotide binding|GO:0036094,small molecule binding|GO:0003723,RNA binding|GO:0003676,nucleic acid binding|GO:1901363,heterocyclic compound binding|GO:1901265,nucleoside phosphate binding|GO:0005488,binding	0
A0A1A6GEV9	Uncharacterized protein OS=Neotoma lepida GN=A6R68_07164 PE=4 SV=1 - [A0A1A6GEV9_NEOLE]	2.17	2	1	1	1	1.02842	1.02012	0.956989	0.79964	0.907782	0.835624	506	55.8362	6.44287	0.846122	0.0167528	Slc33a1	GO:0080090,regulation of primary metabolic process|GO:0019222,regulation of metabolic process|GO:0015876,acetyl-CoA transport|GO:0030509,BMP signaling pathway|GO:0006820,anion transport|GO:0007165,signal transduction|GO:0007166,cell surface receptor signaling pathway|GO:0007167,enzyme linked receptor protein signaling pathway|GO:1901362,organic cyclic compound biosynthetic process|GO:1901360,orga…	GO:0005783,endoplasmic reticulum|GO:0005789,endoplasmic reticulum membrane|GO:0042175,nuclear outer membrane-endoplasmic reticulum membrane network|GO:0043229,intracellular organelle|GO:0043227,membrane-bounded organelle|GO:0043226,organelle|GO:0031224,intrinsic component of membrane|GO:0005737,cytoplasm|GO:0031090,organelle membrane|GO:0016021,integral component of membrane|GO:0016020,membrane|G…	GO:0051185,coenzyme transporter activity|GO:0015295,solute:proton symporter activity|GO:0022892,substrate-specific transporter activity|GO:0015291,secondary active transmembrane transporter activity|GO:0015293,symporter activity|GO:0015294,solute:cation symporter activity|GO:0008521,acetyl-CoA transporter activity|GO:0005215,transporter activity|GO:0008324,cation transmembrane transporter activit…	mmu00604,Glycosphingolipid biosynthesis - ganglio series|mmu01100,Metabolic pathways
G3IC92	Uncharacterized protein OS=Cricetulus griseus GN=I79_021282 PE=4 SV=1 - [G3IC92_CRIGR]	8.64	1	1	1	1	0.995352	1.02352	0.984279	0.843384	0.842335	0.855719	81	9.48088	9.08545	0.846257	0.000245817	Spopl	GO:0009892,negative regulation of metabolic process|GO:0080090,regulation of primary metabolic process|GO:0019222,regulation of metabolic process|GO:0070647,protein modification by small protein conjugation or removal|GO:0031324,negative regulation of cellular metabolic process|GO:0031323,regulation of cellular metabolic process|GO:0044248,cellular catabolic process|GO:0043632,modification-depend…	GO:0043234,protein complex|GO:0032991,macromolecular complex|GO:0043231,intracellular membrane-bounded organelle|GO:0005634,nucleus|GO:0044464,cell part|GO:0000151,ubiquitin ligase complex|GO:0005623,cell|GO:0005622,intracellular|GO:0043229,intracellular organelle|GO:1990234,transferase complex|GO:0044424,intracellular part|GO:0031461,cullin-RING ubiquitin ligase complex|GO:0031463,Cul3-RING ubiq…	0	mmu04340,Hedgehog signaling pathway
A0A1A6H0L0	Uncharacterized protein (Fragment) OS=Neotoma lepida GN=A6R68_13298 PE=4 SV=1 - [A0A1A6H0L0_NEOLE]	1.24	1	1	1	3	1.06986	1.01009	0.923999	0.862595	0.812192	0.867657	889	98.0967	7.00537	0.846368	0.0285049	Sipa1l3	GO:0009893,positive regulation of metabolic process|GO:0019222,regulation of metabolic process|GO:0030154,cell differentiation|GO:0048583,regulation of response to stimulus|GO:0023052,signaling|GO:0007165,signal transduction|GO:0023051,regulation of signaling|GO:0035556,intracellular signal transduction|GO:0010646,regulation of cell communication|GO:0043087,regulation of GTPase activity|GO:005078…	GO:0005576,extracellular region|GO:0005615,extracellular space|GO:0044421,extracellular region part	GO:0030234,enzyme regulator activity|GO:0005096,GTPase activator activity|GO:0030695,GTPase regulator activity|GO:0008047,enzyme activator activity|GO:0098772,molecular function regulator|GO:0060589,nucleoside-triphosphatase regulator activity	mmu04015,Rap1 signaling pathway
G3IL79	Arf-GAP with SH3 domain, ANK repeat and PH domain-containing protein 1 OS=Cricetulus griseus GN=I79_024641 PE=4 SV=1 - [G3IL79_CRIGR]	3.52	1	1	1	1	0.971159	1.06261	0.96878	0.861554	0.808374	0.872633	256	27.9958	7.03467	0.846802	0.01395	Asap1	GO:0032502,developmental process|GO:0044707,single-multicellular organism process|GO:0009893,positive regulation of metabolic process|GO:0019222,regulation of metabolic process|GO:0030030,cell projection organization|GO:0044699,single-organism process|GO:0030154,cell differentiation|GO:0048468,cell development|GO:0016358,dendrite development|GO:0051129,negative regulation of cellular component or…	GO:0005737,cytoplasm|GO:0044463,cell projection part|GO:0005623,cell|GO:0043197,dendritic spine|GO:0044464,cell part|GO:0005829,cytosol|GO:0016020,membrane|GO:0044309,neuron spine|GO:0030425,dendrite|GO:0005622,intracellular|GO:0097458,neuron part|GO:0044444,cytoplasmic part|GO:0044456,synapse part|GO:0045202,synapse|GO:0043005,neuron projection|GO:0044424,intracellular part|GO:0042995,cell proje…	GO:0043168,anion binding|GO:0043169,cation binding|GO:0046872,metal ion binding|GO:0043167,ion binding|GO:0035091,phosphatidylinositol binding|GO:0030234,enzyme regulator activity|GO:0005543,phospholipid binding|GO:0005096,GTPase activator activity|GO:0008289,lipid binding|GO:0005546,phosphatidylinositol-4,5-bisphosphate binding|GO:0005547,phosphatidylinositol-3,4,5-trisphosphate binding|GO:19029…	mmu04666,Fc gamma R-mediated phagocytosis|mmu04144,Endocytosis
A0A1A6GDT0	Uncharacterized protein OS=Neotoma lepida GN=A6R68_07453 PE=4 SV=1 - [A0A1A6GDT0_NEOLE]	3.52	4	1	2	3	0.998415	0.998881	1.00532	0.787232	0.948513	0.806998	540	60.3176	5.45264	0.846842	0.0393414	Dnttip2	GO:0080090,regulation of primary metabolic process|GO:0019222,regulation of metabolic process|GO:0031326,regulation of cellular biosynthetic process|GO:0031323,regulation of cellular metabolic process|GO:0090304,nucleic acid metabolic process|GO:0044249,cellular biosynthetic process|GO:0034641,cellular nitrogen compound metabolic process|GO:0006807,nitrogen compound metabolic process|GO:0034645,c…	GO:0043231,intracellular membrane-bounded organelle|GO:0031981,nuclear lumen|GO:0043233,organelle lumen|GO:0005634,nucleus|GO:0005730,nucleolus|GO:0044464,cell part|GO:0043232,intracellular non-membrane-bounded organelle|GO:0031974,membrane-enclosed lumen|GO:0005622,intracellular|GO:0044446,intracellular organelle part|GO:0070013,intracellular organelle lumen|GO:0043229,intracellular organelle|GO…	GO:0097159,organic cyclic compound binding|GO:0044822,poly(A) RNA binding|GO:0005488,binding|GO:0003676,nucleic acid binding|GO:1901363,heterocyclic compound binding|GO:0003723,RNA binding	0
A0A1A6G3Z9	Uncharacterized protein OS=Neotoma lepida GN=A6R68_08734 PE=4 SV=1 - [A0A1A6G3Z9_NEOLE]	1.12	2	1	2	2	1.00409	1.02172	0.977941	1.11826	0.774352	0.651855	1603	178.013	6.97607	0.847096	0.336155	C3	GO:0032026,response to magnesium ion|GO:0019220,regulation of phosphate metabolic process|GO:0080090,regulation of primary metabolic process|GO:0019222,regulation of metabolic process|GO:0048589,developmental growth|GO:0051049,regulation of transport|GO:0048584,positive regulation of response to stimulus|GO:0048583,regulation of response to stimulus|GO:0002437,inflammatory response to antigenic s…	GO:0043230,extracellular organelle|GO:0031982,vesicle|GO:0044421,extracellular region part|GO:0043227,membrane-bounded organelle|GO:0072562,blood microparticle|GO:0031988,membrane-bounded vesicle|GO:0005576,extracellular region|GO:0005615,extracellular space|GO:1903561,extracellular vesicle|GO:0065010,extracellular membrane-bounded organelle|GO:0043226,organelle|GO:0070062,extracellular exosome	GO:0005102,receptor binding|GO:0004866,endopeptidase inhibitor activity|GO:0061135,endopeptidase regulator activity|GO:0061134,peptidase regulator activity|GO:0008289,lipid binding|GO:0031714,C5a anaphylatoxin chemotactic receptor binding|GO:0048037,cofactor binding|GO:0005515,protein binding|GO:0030414,peptidase inhibitor activity|GO:0031715,C5L2 anaphylatoxin chemotactic receptor binding|GO:000…	mmu05322,Systemic lupus erythematosus|mmu05203,Viral carcinogenesis|mmu05150,Staphylococcus aureus infection|mmu05142,Chagas disease (American trypanosomiasis)|mmu05152,Tuberculosis|mmu05140,Leishmaniasis|mmu04610,Complement and coagulation cascades|mmu05134,Legionellosis|mmu04145,Phagosome|mmu05168,Herpes simplex infection|mmu05133,Pertussis
A0A1A6GJH6	Uncharacterized protein OS=Neotoma lepida GN=A6R68_06006 PE=4 SV=1 - [A0A1A6GJH6_NEOLE]	4.89	1	1	1	1	1.08732	0.986194	0.935391	0.857053	0.877014	0.816413	368	40.406	5.46533	0.847644	0.0335955	Pdia4	GO:0006457,protein folding|GO:0042592,homeostatic process|GO:0050789,regulation of biological process|GO:0044699,single-organism process|GO:0044267,cellular protein metabolic process|GO:0051716,cellular response to stimulus|GO:0044260,cellular macromolecule metabolic process|GO:0071704,organic substance metabolic process|GO:0065007,biological regulation|GO:0065008,regulation of biological quality…	GO:0005783,endoplasmic reticulum|GO:0048770,pigment granule|GO:0031974,membrane-enclosed lumen|GO:0043229,intracellular organelle|GO:0034663,endoplasmic reticulum chaperone complex|GO:0043227,membrane-bounded organelle|GO:0043226,organelle|GO:0005737,cytoplasm|GO:0031982,vesicle|GO:0016023,cytoplasmic membrane-bounded vesicle|GO:0031410,cytoplasmic vesicle|GO:0031988,membrane-bounded vesicle|GO:0…	GO:0005488,binding|GO:0016853,isomerase activity|GO:0097159,organic cyclic compound binding|GO:0044822,poly(A) RNA binding|GO:0003824,catalytic activity|GO:0003756,protein disulfide isomerase activity|GO:0003676,nucleic acid binding|GO:0003723,RNA binding|GO:0016864,intramolecular oxidoreductase activity, transposing S-S bonds|GO:1901363,heterocyclic compound binding|GO:0016860,intramolecular oxi…	mmu04141,Protein processing in endoplasmic reticulum|mmu04918,Thyroid hormone synthesis
A0A1A6HA28	Uncharacterized protein OS=Neotoma lepida GN=A6R68_14981 PE=4 SV=1 - [A0A1A6HA28_NEOLE]	1.36	1	1	1	1	0.905241	0.971192	1.11833	0.841559	0.873713	0.824189	515	56.1024	5.89697	0.847969	0.0786737	Tsks	GO:0009892,negative regulation of metabolic process|GO:0080090,regulation of primary metabolic process|GO:0019222,regulation of metabolic process|GO:0016311,dephosphorylation|GO:0010921,regulation of phosphatase activity|GO:0010923,negative regulation of phosphatase activity|GO:0031323,regulation of cellular metabolic process|GO:0044092,negative regulation of molecular function|GO:0019220,regulat…	GO:0043229,intracellular organelle|GO:0043228,non-membrane-bounded organelle|GO:0001669,acrosomal vesicle|GO:0005815,microtubule organizing center|GO:0043227,membrane-bounded organelle|GO:0043226,organelle|GO:0005856,cytoskeleton|GO:0031982,vesicle|GO:0016023,cytoplasmic membrane-bounded vesicle|GO:0005813,centrosome|GO:0097223,sperm part|GO:0005814,centriole|GO:0031988,membrane-bounded vesicle|G…	GO:0019899,enzyme binding|GO:0019901,protein kinase binding|GO:0019900,kinase binding|GO:0005488,binding|GO:0005515,protein binding	0
A0A1A6GR08	Uncharacterized protein OS=Neotoma lepida GN=A6R68_03143 PE=4 SV=1 - [A0A1A6GR08_NEOLE]	2.39	2	1	1	1	0.986836	0.998147	1.01674	0.824156	0.865267	0.856864	376	43.1665	8.51416	0.848275	0.000575207	Agpat3	GO:0006650,glycerophospholipid metabolic process|GO:0046341,CDP-diacylglycerol metabolic process|GO:0044249,cellular biosynthetic process|GO:0044255,cellular lipid metabolic process|GO:0044699,single-organism process|GO:0045017,glycerolipid biosynthetic process|GO:0044710,single-organism metabolic process|GO:0044711,single-organism biosynthetic process|GO:0016024,CDP-diacylglycerol biosynthetic p…	GO:0005635,nuclear envelope|GO:0005783,endoplasmic reticulum|GO:0005789,endoplasmic reticulum membrane|GO:0042175,nuclear outer membrane-endoplasmic reticulum membrane network|GO:0043229,intracellular organelle|GO:0071944,cell periphery|GO:0043227,membrane-bounded organelle|GO:0043226,organelle|GO:0031224,intrinsic component of membrane|GO:0005737,cytoplasm|GO:0031090,organelle membrane|GO:001602…	GO:0016740,transferase activity|GO:0003824,catalytic activity|GO:0003841,1-acylglycerol-3-phosphate O-acyltransferase activity|GO:0071617,lysophospholipid acyltransferase activity|GO:0016747,transferase activity, transferring acyl groups other than amino-acyl groups|GO:0016411,acylglycerol O-acyltransferase activity|GO:0008374,O-acyltransferase activity|GO:0016746,transferase activity, transferri…	mmu00564,Glycerophospholipid metabolism|mmu01100,Metabolic pathways|mmu04072,Phospholipase D signaling pathway|mmu00561,Glycerolipid metabolism
A0A1A6HV79	Uncharacterized protein OS=Neotoma lepida GN=A6R68_20194 PE=4 SV=1 - [A0A1A6HV79_NEOLE]	5.37	2	1	1	1	1.06896	1.01335	0.926059	0.830263	0.819108	0.902778	242	27.7759	8.68994	0.84835	0.0364729	Surf2	0	GO:0031974,membrane-enclosed lumen|GO:0043229,intracellular organelle|GO:0071944,cell periphery|GO:0043227,membrane-bounded organelle|GO:0043226,organelle|GO:0031981,nuclear lumen|GO:0005730,nucleolus|GO:0005634,nucleus|GO:0016020,membrane|GO:0005886,plasma membrane|GO:0043231,intracellular membrane-bounded organelle|GO:0043232,intracellular non-membrane-bounded organelle|GO:0043233,organelle lum…	0	0
G3GSS8	Mitogen-activated protein kinase kinase kinase 7 OS=Cricetulus griseus GN=I79_000697 PE=4 SV=1 - [G3GSS8_CRIGR]	2.44	1	1	1	1	1.04309	1.04661	0.917755	0.866252	0.904707	0.78043	287	32.048	8.55811	0.848355	0.0534988	Map3k7	GO:2001234,negative regulation of apoptotic signaling pathway|GO:0019220,regulation of phosphate metabolic process|GO:0080090,regulation of primary metabolic process|GO:0019222,regulation of metabolic process|GO:2001233,regulation of apoptotic signaling pathway|GO:0048585,negative regulation of response to stimulus|GO:0048584,positive regulation of response to stimulus|GO:0048583,regulation of re…	GO:0005737,cytoplasm|GO:0042995,cell projection|GO:0044463,cell projection part|GO:0044464,cell part|GO:0016020,membrane|GO:0071944,cell periphery|GO:0005623,cell|GO:0005622,intracellular|GO:0097458,neuron part|GO:0044456,synapse part|GO:0014069,postsynaptic density|GO:0045202,synapse|GO:0005886,plasma membrane|GO:0044424,intracellular part|GO:0097481,neuronal postsynaptic density|GO:0098794,post…	GO:0035639,purine ribonucleoside triphosphate binding|GO:0060089,molecular transducer activity|GO:0005488,binding|GO:0004871,signal transducer activity|GO:0043167,ion binding|GO:1901363,heterocyclic compound binding|GO:0001883,purine nucleoside binding|GO:0001882,nucleoside binding|GO:0043168,anion binding|GO:0043169,cation binding|GO:0005057,receptor signaling protein activity|GO:0032549,ribonuc…	mmu04010,MAPK signaling pathway|mmu04660,T cell receptor signaling pathway|mmu04380,Osteoclast differentiation|mmu04310,Wnt signaling pathway|mmu04621,NOD-like receptor signaling pathway|mmu04620,Toll-like receptor signaling pathway|mmu05145,Toxoplasmosis|mmu04622,RIG-I-like receptor signaling pathway|mmu05169,Epstein-Barr virus infection|mmu04668,TNF signaling pathway|mmu04520,Adherens junction|…
G3GZ41	Protein SCO1-like, mitochondrial OS=Cricetulus griseus GN=I79_003092 PE=4 SV=1 - [G3GZ41_CRIGR]	4.21	1	1	1	1	1.04625	1.0213	0.939356	0.845244	0.916091	0.789673	190	21.62	6.07471	0.848383	0.0357147	Sco2	GO:0032502,developmental process|GO:0044707,single-multicellular organism process|GO:0008152,metabolic process|GO:0070271,protein complex biogenesis|GO:0043933,macromolecular complex subunit organization|GO:0050801,ion homeostasis|GO:0055076,transition metal ion homeostasis|GO:0017004,cytochrome complex assembly|GO:0042592,homeostatic process|GO:0009790,embryo development|GO:0003012,muscle system…	GO:0044464,cell part|GO:0031974,membrane-enclosed lumen|GO:0031975,envelope|GO:0030016,myofibril|GO:0043229,intracellular organelle|GO:0043228,non-membrane-bounded organelle|GO:0043227,membrane-bounded organelle|GO:0043226,organelle|GO:0005737,cytoplasm|GO:0031090,organelle membrane|GO:0031981,nuclear lumen|GO:0070013,intracellular organelle lumen|GO:0005634,nucleus|GO:0016020,membrane|GO:0044444…	GO:0043169,cation binding|GO:0005507,copper ion binding|GO:0046914,transition metal ion binding|GO:0043167,ion binding|GO:0005488,binding|GO:0046872,metal ion binding	mmu05230,Central carbon metabolism in cancer
A0A1A6HAR0	Uncharacterized protein OS=Neotoma lepida GN=A6R68_14469 PE=3 SV=1 - [A0A1A6HAR0_NEOLE]	6.72	1	1	1	1	1.0866	1.05268	0.871636	0.853285	0.846004	0.855147	134	14.4785	7.84033	0.848393	0.0849304	Ehhadh	GO:0034440,lipid oxidation|GO:0006631,fatty acid metabolic process|GO:0006637,acyl-CoA metabolic process|GO:0006635,fatty acid beta-oxidation|GO:0006732,coenzyme metabolic process|GO:0006473,protein acetylation|GO:0006475,internal protein amino acid acetylation|GO:0019752,carboxylic acid metabolic process|GO:0044248,cellular catabolic process|GO:0009062,fatty acid catabolic process|GO:0044281,sma…	GO:0005737,cytoplasm|GO:0043231,intracellular membrane-bounded organelle|GO:0044464,cell part|GO:0005829,cytosol|GO:0005777,peroxisome|GO:0044444,cytoplasmic part|GO:0005739,mitochondrion|GO:0005622,intracellular|GO:0042579,microbody|GO:0043229,intracellular organelle|GO:0005623,cell|GO:0044424,intracellular part|GO:0043227,membrane-bounded organelle|GO:0043226,organelle	GO:0004165,dodecenoyl-CoA delta-isomerase activity|GO:0016614,oxidoreductase activity, acting on CH-OH group of donors|GO:0016853,isomerase activity|GO:0016616,oxidoreductase activity, acting on the CH-OH group of donors, NAD or NADP as acceptor|GO:0003824,catalytic activity|GO:0016860,intramolecular oxidoreductase activity|GO:0016835,carbon-oxygen lyase activity|GO:0016836,hydro-lyase activity|G…	mmu00650,Butanoate metabolism|mmu00640,Propanoate metabolism|mmu00310,Lysine degradation|mmu01100,Metabolic pathways|mmu00410,beta-Alanine metabolism|mmu00071,Fatty acid degradation|mmu00280,Valine, leucine and isoleucine degradation|mmu04146,Peroxisome|mmu03320,PPAR signaling pathway|mmu00380,Tryptophan metabolism|mmu01200,Carbon metabolism|mmu01212,Fatty acid metabolism
G3ICC6	14-3-3 protein theta OS=Cricetulus griseus GN=I79_021319 PE=3 SV=1 - [G3ICC6_CRIGR]	24.61	2	2	6	33	0.957051	1.07592	0.964379	0.89794	0.822211	0.824346	191	22.2915	6.90283	0.848915	0.0300783	Ywhaq	GO:0008104,protein localization|GO:0080090,regulation of primary metabolic process|GO:0019222,regulation of metabolic process|GO:0051049,regulation of transport|GO:0060322,head development|GO:0007165,signal transduction|GO:0034765,regulation of ion transmembrane transport|GO:0034766,negative regulation of ion transmembrane transport|GO:1901362,organic cyclic compound biosynthetic process|GO:00347…	GO:0043229,intracellular organelle|GO:0005924,cell-substrate adherens junction|GO:0005925,focal adhesion|GO:0043227,membrane-bounded organelle|GO:0043226,organelle|GO:0030054,cell junction|GO:0030055,cell-substrate junction|GO:0005737,cytoplasm|GO:0070062,extracellular exosome|GO:0016023,cytoplasmic membrane-bounded vesicle|GO:0031410,cytoplasmic vesicle|GO:0016020,membrane|GO:0031988,membrane-bo…	GO:0008022,protein C-terminus binding|GO:0047485,protein N-terminus binding|GO:0071889,14-3-3 protein binding|GO:0019904,protein domain specific binding|GO:0005515,protein binding|GO:0044325,ion channel binding|GO:0005488,binding	mmu05203,Viral carcinogenesis|mmu05161,Hepatitis B|mmu04114,Oocyte meiosis|mmu05169,Epstein-Barr virus infection|mmu04110,Cell cycle|mmu04151,PI3K-Akt signaling pathway|mmu04390,Hippo signaling pathway
A0A1A6GM22	Uncharacterized protein OS=Neotoma lepida GN=A6R68_04548 PE=4 SV=1 - [A0A1A6GM22_NEOLE]	1.82	1	1	1	1	0.99519	1.11539	0.895411	0.906358	0.845128	0.802016	550	60.5052	7.21045	0.849472	0.0989188	Akap11	GO:0019220,regulation of phosphate metabolic process|GO:0019222,regulation of metabolic process|GO:0016310,phosphorylation|GO:0048583,regulation of response to stimulus|GO:0023052,signaling|GO:0007165,signal transduction|GO:0023051,regulation of signaling|GO:0035556,intracellular signal transduction|GO:0010646,regulation of cell communication|GO:0050789,regulation of biological process|GO:0044699…	GO:0005737,cytoplasm|GO:0043231,intracellular membrane-bounded organelle|GO:0044464,cell part|GO:0005777,peroxisome|GO:0044444,cytoplasmic part|GO:0005623,cell|GO:0005622,intracellular|GO:0042579,microbody|GO:0043229,intracellular organelle|GO:0044424,intracellular part|GO:0043227,membrane-bounded organelle|GO:0043226,organelle	GO:0051018,protein kinase A binding|GO:0019207,kinase regulator activity|GO:0030234,enzyme regulator activity|GO:0005488,binding|GO:0005515,protein binding|GO:0098772,molecular function regulator	0
G3HF77	40S ribosomal protein S15 OS=Cricetulus griseus GN=I79_009233 PE=3 SV=1 - [G3HF77_CRIGR]	46.43	12	2	6	21	1.01267	0.996048	0.981748	0.816844	0.84762	0.876466	112	12.9821	10.8872	0.849677	0.00151115	Rps15	GO:0051169,nuclear transport|GO:0051168,nuclear export|GO:0001503,ossification|GO:0051656,establishment of organelle localization|GO:1901360,organic cyclic compound metabolic process|GO:0048869,cellular developmental process|GO:0043043,peptide biosynthetic process|GO:0006364,rRNA processing|GO:0034470,ncRNA processing|GO:0046483,heterocycle metabolic process|GO:1901564,organonitrogen compound met…	GO:0022626,cytosolic ribosome|GO:0015935,small ribosomal subunit|GO:0043229,intracellular organelle|GO:0043228,non-membrane-bounded organelle|GO:0005924,cell-substrate adherens junction|GO:0005925,focal adhesion|GO:0043226,organelle|GO:0030054,cell junction|GO:0030055,cell-substrate junction|GO:0005737,cytoplasm|GO:0016020,membrane|GO:0030529,ribonucleoprotein complex|GO:0070161,anchoring junctio…	GO:0005515,protein binding|GO:0097159,organic cyclic compound binding|GO:0044822,poly(A) RNA binding|GO:0005198,structural molecule activity|GO:0003735,structural constituent of ribosome|GO:0003723,RNA binding|GO:0003676,nucleic acid binding|GO:1901363,heterocyclic compound binding|GO:0005488,binding	mmu03010,Ribosome
A0A1A6HEV3	Uncharacterized protein OS=Neotoma lepida GN=A6R68_16416 PE=4 SV=1 - [A0A1A6HEV3_NEOLE]	2.31	1	1	1	1	1.07678	1.00963	0.922429	0.817202	0.831025	0.908729	562	62.1242	11.1509	0.849815	0.0467441	Zc3h18	0	GO:0044446,intracellular organelle part|GO:0043231,intracellular membrane-bounded organelle|GO:0031981,nuclear lumen|GO:0043233,organelle lumen|GO:0005634,nucleus|GO:0044464,cell part|GO:0031974,membrane-enclosed lumen|GO:0005622,intracellular|GO:0005654,nucleoplasm|GO:0070013,intracellular organelle lumen|GO:0043229,intracellular organelle|GO:0044428,nuclear part|GO:0005623,cell|GO:0044424,intra…	GO:0043169,cation binding|GO:0097159,organic cyclic compound binding|GO:0044822,poly(A) RNA binding|GO:0043167,ion binding|GO:0003723,RNA binding|GO:0003676,nucleic acid binding|GO:0046872,metal ion binding|GO:1901363,heterocyclic compound binding|GO:0005488,binding	0
A0A1A6HS66	Uncharacterized protein OS=Neotoma lepida GN=A6R68_20744 PE=3 SV=1 - [A0A1A6HS66_NEOLE]	5.35	1	1	2	2	0.985473	1.00659	1.00982	0.9205	0.868403	0.762312	505	56.4146	6.27783	0.849871	0.0333743	Pcyox1	GO:0030327,prenylated protein catabolic process|GO:0030328,prenylcysteine catabolic process|GO:0030329,prenylcysteine metabolic process|GO:0006810,transport|GO:1901575,organic substance catabolic process|GO:0019752,carboxylic acid metabolic process|GO:0009063,cellular amino acid catabolic process|GO:0044257,cellular protein catabolic process|GO:0006820,anion transport|GO:0006821,chloride transpor…	GO:0000323,lytic vacuole|GO:0034358,plasma lipoprotein particle|GO:0043229,intracellular organelle|GO:0071944,cell periphery|GO:1990777,lipoprotein particle|GO:0031988,membrane-bounded vesicle|GO:0043227,membrane-bounded organelle|GO:0043226,organelle|GO:0005737,cytoplasm|GO:0044446,intracellular organelle part|GO:0031982,vesicle|GO:0005773,vacuole|GO:0005615,extracellular space|GO:0098805,whole …	GO:0016887,ATPase activity|GO:0016491,oxidoreductase activity|GO:0042625,ATPase activity, coupled to transmembrane movement of ions|GO:0042626,ATPase activity, coupled to transmembrane movement of substances|GO:0016820,hydrolase activity, acting on acid anhydrides, catalyzing transmembrane movement of substances|GO:0042623,ATPase activity, coupled|GO:0008509,anion transmembrane transporter activi…	mmu00900,Terpenoid backbone biosynthesis
G3IDJ2	Nuclear pore complex protein Nup214 OS=Cricetulus griseus GN=I79_021774 PE=4 SV=1 - [G3IDJ2_CRIGR]	4.43	1	1	7	7	1.0003	1.1112	0.894739	0.869695	0.861155	0.824622	2079	212.364	7.21045	0.850055	0.0787203	Nup214	GO:0034504,protein localization to nucleus|GO:0015931,nucleobase-containing compound transport|GO:0051169,nuclear transport|GO:0051168,nuclear export|GO:0006611,protein export from nucleus|GO:0051170,nuclear import|GO:0008104,protein localization|GO:0051641,cellular localization|GO:0051236,establishment of RNA localization|GO:0051028,mRNA transport|GO:0050789,regulation of biological process|GO:0…	GO:0016020,membrane|GO:0031975,envelope|GO:0043229,intracellular organelle|GO:0005924,cell-substrate adherens junction|GO:0005925,focal adhesion|GO:0043227,membrane-bounded organelle|GO:0043226,organelle|GO:0031224,intrinsic component of membrane|GO:0030055,cell-substrate junction|GO:0046930,pore complex|GO:0016021,integral component of membrane|GO:0005635,nuclear envelope|GO:0030054,cell junctio…	GO:0005215,transporter activity|GO:0005487,nucleocytoplasmic transporter activity	mmu03013,RNA transport|mmu05169,Epstein-Barr virus infection
A0A1A6GMA9	Uncharacterized protein (Fragment) OS=Neotoma lepida GN=A6R68_04113 PE=4 SV=1 - [A0A1A6GMA9_NEOLE]	28.57	1	1	1	1	1.08289	1.00145	0.924699	0.874179	0.781429	0.90375	63	7.80796	8.48486	0.850555	0.0630173	Bmp5	GO:0046661,male sex differentiation|GO:0019220,regulation of phosphate metabolic process|GO:0080090,regulation of primary metabolic process|GO:0019222,regulation of metabolic process|GO:0050679,positive regulation of epithelial cell proliferation|GO:0060429,epithelium development|GO:0048585,negative regulation of response to stimulus|GO:0048584,positive regulation of response to stimulus|GO:00485…	GO:0005615,extracellular space|GO:0044421,extracellular region part|GO:0005576,extracellular region|GO:0031988,membrane-bounded vesicle|GO:0043227,membrane-bounded organelle|GO:0043226,organelle|GO:0031982,vesicle	GO:0005126,cytokine receptor binding|GO:0005125,cytokine activity|GO:0008083,growth factor activity|GO:0033612,receptor serine/threonine kinase binding|GO:0005160,transforming growth factor beta receptor binding|GO:0070700,BMP receptor binding|GO:0005488,binding|GO:0005515,protein binding|GO:0005102,receptor binding|GO:0070696,transmembrane receptor protein serine/threonine kinase binding	mmu04390,Hippo signaling pathway|mmu04350,TGF-beta signaling pathway
A0A1A6H3Q7	Uncharacterized protein (Fragment) OS=Neotoma lepida GN=A6R68_12190 PE=4 SV=1 - [A0A1A6H3Q7_NEOLE]	6.9	2	1	1	1	1.06731	1.09811	0.845446	0.854803	0.854548	0.854789	145	15.9732	5.97314	0.851627	0.134669	Mettl10	GO:0032259,methylation|GO:0008152,metabolic process	GO:0005737,cytoplasm|GO:0044464,cell part|GO:0005623,cell|GO:0005622,intracellular|GO:0044424,intracellular part	GO:0008168,methyltransferase activity|GO:0016740,transferase activity|GO:0016741,transferase activity, transferring one-carbon groups|GO:0003824,catalytic activity	0
P97283	DNA polymerase delta catalytic subunit OS=Mesocricetus auratus GN=POLD1 PE=2 SV=1 - [DPOD1_MESAU]	7.98	1	1	7	7	0.956272	1.02052	1.02333	0.86169	0.807938	0.886605	1103	123.388	7.50342	0.852043	0.00975897	Pold1	GO:0006297,nucleotide-excision repair, DNA gap filling|GO:0044238,primary metabolic process|GO:0071482,cellular response to light stimulus|GO:0045005,DNA-dependent DNA replication maintenance of fidelity|GO:0006950,response to stress|GO:0009314,response to radiation|GO:0050801,ion homeostasis|GO:0042592,homeostatic process|GO:0090305,nucleic acid phosphodiester bond hydrolysis|GO:0034641,cellular…	GO:0031974,membrane-enclosed lumen|GO:0016235,aggresome|GO:0043229,intracellular organelle|GO:0043228,non-membrane-bounded organelle|GO:0000109,nucleotide-excision repair complex|GO:0000228,nuclear chromosome|GO:0043227,membrane-bounded organelle|GO:0043226,organelle|GO:0005737,cytoplasm|GO:0031981,nuclear lumen|GO:0005634,nucleus|GO:0016020,membrane|GO:0042575,DNA polymerase complex|GO:0005654,n…	GO:0016796,exonuclease activity, active with either ribo- or deoxyribonucleic acids and producing 5'-phosphomonoesters|GO:0034061,DNA polymerase activity|GO:0044877,macromolecular complex binding|GO:0005488,binding|GO:0003676,nucleic acid binding|GO:0003677,DNA binding|GO:0043167,ion binding|GO:1901363,heterocyclic compound binding|GO:1901265,nucleoside phosphate binding|GO:0043169,cation binding…	mmu03440,Homologous recombination|mmu05166,HTLV-I infection|mmu01100,Metabolic pathways|mmu03030,DNA replication|mmu03420,Nucleotide excision repair|mmu03430,Mismatch repair|mmu00240,Pyrimidine metabolism|mmu00230,Purine metabolism|mmu03410,Base excision repair
A0A1A6GQG9	Uncharacterized protein OS=Neotoma lepida GN=A6R68_03013 PE=4 SV=1 - [A0A1A6GQG9_NEOLE]	7.6	1	1	1	3	0.955204	1.02588	1.01537	0.847896	0.872226	0.83356	171	17.9322	10.1108	0.852235	0.00396547	Chchd2	GO:0080135,regulation of cellular response to stress|GO:0032774,RNA biosynthetic process|GO:0080090,regulation of primary metabolic process|GO:0019222,regulation of metabolic process|GO:0031328,positive regulation of cellular biosynthetic process|GO:0006950,response to stress|GO:0031326,regulation of cellular biosynthetic process|GO:0031325,positive regulation of cellular metabolic process|GO:005…	GO:0005737,cytoplasm|GO:0043231,intracellular membrane-bounded organelle|GO:0005634,nucleus|GO:0044464,cell part|GO:0044444,cytoplasmic part|GO:0005739,mitochondrion|GO:0005622,intracellular|GO:0043229,intracellular organelle|GO:0005623,cell|GO:0044424,intracellular part|GO:0043227,membrane-bounded organelle|GO:0043226,organelle	GO:0043565,sequence-specific DNA binding|GO:0003676,nucleic acid binding|GO:0097159,organic cyclic compound binding|GO:0008134,transcription factor binding|GO:0005488,binding|GO:0005515,protein binding|GO:0003677,DNA binding|GO:1901363,heterocyclic compound binding	0
G3IHB0	14 kDa phosphohistidine phosphatase OS=Cricetulus griseus GN=I79_023198 PE=4 SV=1 - [G3IHB0_CRIGR]	7.26	2	1	1	2	1.16286	1.06991	0.780721	0.858175	0.855584	0.855078	124	13.9467	5.49072	0.852445	0.267166	B4galnt1	GO:1901566,organonitrogen compound biosynthetic process|GO:0044699,single-organism process|GO:0019953,sexual reproduction|GO:1901564,organonitrogen compound metabolic process|GO:0044249,cellular biosynthetic process|GO:0034641,cellular nitrogen compound metabolic process|GO:0006807,nitrogen compound metabolic process|GO:0034645,cellular macromolecule biosynthetic process|GO:0019915,lipid storage|…	GO:0043229,intracellular organelle|GO:0071944,cell periphery|GO:0031301,integral component of organelle membrane|GO:0031300,intrinsic component of organelle membrane|GO:0030173,integral component of Golgi membrane|GO:0005622,intracellular|GO:0043227,membrane-bounded organelle|GO:0043226,organelle|GO:0031224,intrinsic component of membrane|GO:0005737,cytoplasm|GO:0031090,organelle membrane|GO:0016…	GO:0003824,catalytic activity|GO:0016740,transferase activity|GO:0016757,transferase activity, transferring glycosyl groups|GO:0016758,transferase activity, transferring hexosyl groups|GO:0008376,acetylgalactosaminyltransferase activity|GO:0008194,UDP-glycosyltransferase activity|GO:0003947,(N-acetylneuraminyl)-galactosylglucosylceramide N-acetylgalactosaminyltransferase activity	mmu00604,Glycosphingolipid biosynthesis - ganglio series|mmu01100,Metabolic pathways
A0A1A6GR85	Aconitate hydratase, mitochondrial OS=Neotoma lepida GN=A6R68_02613 PE=3 SV=1 - [A0A1A6GR85_NEOLE]	29.77	1	1	21	54	1.06503	1.06071	0.881414	0.832452	0.843896	0.888577	796	87.5519	7.81104	0.852942	0.078988	Aco2	GO:0019752,carboxylic acid metabolic process|GO:0006099,tricarboxylic acid cycle|GO:0009060,aerobic respiration|GO:0044281,small molecule metabolic process|GO:0006091,generation of precursor metabolites and energy|GO:0072350,tricarboxylic acid metabolic process|GO:0044699,single-organism process|GO:0044710,single-organism metabolic process|GO:0071704,organic substance metabolic process|GO:0045333…	GO:0005737,cytoplasm|GO:0043231,intracellular membrane-bounded organelle|GO:0043209,myelin sheath|GO:0005634,nucleus|GO:0044464,cell part|GO:0044444,cytoplasmic part|GO:0005739,mitochondrion|GO:0005622,intracellular|GO:0043229,intracellular organelle|GO:0005623,cell|GO:0044424,intracellular part|GO:0043227,membrane-bounded organelle|GO:0043226,organelle	GO:0043169,cation binding|GO:0051538,3 iron, 4 sulfur cluster binding|GO:0051539,4 iron, 4 sulfur cluster binding|GO:0046914,transition metal ion binding|GO:0016835,carbon-oxygen lyase activity|GO:0016836,hydro-lyase activity|GO:0043167,ion binding|GO:0003824,catalytic activity|GO:0005488,binding|GO:0051536,iron-sulfur cluster binding|GO:0003994,aconitate hydratase activity|GO:0005506,iron ion bi…	mmu01100,Metabolic pathways|mmu00630,Glyoxylate and dicarboxylate metabolism|mmu00020,Citrate cycle (TCA cycle)|mmu01230,Biosynthesis of amino acids|mmu01200,Carbon metabolism|mmu01210,2-Oxocarboxylic acid metabolism
A0A098KXB5	Putative dnaJ subfamily B member 4 OS=Cricetulus griseus GN=H671_1g1604 PE=4 SV=1 - [A0A098KXB5_CRIGR]	24.63	2	4	7	13	1.00632	1.04543	0.987808	0.888348	0.824098	0.880467	337	37.8832	8.60205	0.853057	0.00487731	Dnajb1	GO:0090084,negative regulation of inclusion body assembly|GO:0090083,regulation of inclusion body assembly|GO:0009893,positive regulation of metabolic process|GO:0019222,regulation of metabolic process|GO:0006458,'de novo' protein folding|GO:0051129,negative regulation of cellular component organization|GO:0051128,regulation of cellular component organization|GO:0022607,cellular component assembl…	GO:0031974,membrane-enclosed lumen|GO:0043229,intracellular organelle|GO:0043228,non-membrane-bounded organelle|GO:0043227,membrane-bounded organelle|GO:0043226,organelle|GO:0005737,cytoplasm|GO:0070062,extracellular exosome|GO:0031981,nuclear lumen|GO:0005730,nucleolus|GO:0005634,nucleus|GO:0031988,membrane-bounded vesicle|GO:1903561,extracellular vesicle|GO:0031982,vesicle|GO:0043230,extracellu…	GO:0005488,binding|GO:0005515,protein binding|GO:0030544,Hsp70 protein binding|GO:0031072,heat shock protein binding|GO:0030234,enzyme regulator activity|GO:0051087,chaperone binding|GO:0019899,enzyme binding|GO:0051082,unfolded protein binding|GO:0008047,enzyme activator activity|GO:0060590,ATPase regulator activity|GO:0051117,ATPase binding|GO:0098772,molecular function regulator|GO:0060589,nuc…	mmu04141,Protein processing in endoplasmic reticulum|mmu05164,Influenza A
G3HYR4	NEDD4-binding protein 1 OS=Cricetulus griseus GN=H671_3g9252 PE=4 SV=1 - [G3HYR4_CRIGR]	2.1	2	1	1	1	0.922893	1.01105	1.06338	0.854956	0.863129	0.840104	811	90.3595	5.73193	0.853492	0.02437	N4bp1	GO:0009894,regulation of catabolic process|GO:0009895,negative regulation of catabolic process|GO:0009892,negative regulation of metabolic process|GO:0080090,regulation of primary metabolic process|GO:0032434,regulation of proteasomal ubiquitin-dependent protein catabolic process|GO:0032435,negative regulation of proteasomal ubiquitin-dependent protein catabolic process|GO:0070647,protein modific…	GO:0031974,membrane-enclosed lumen|GO:0043229,intracellular organelle|GO:0043228,non-membrane-bounded organelle|GO:0043227,membrane-bounded organelle|GO:0043226,organelle|GO:0016605,PML body|GO:0016604,nuclear body|GO:0031981,nuclear lumen|GO:0005730,nucleolus|GO:0005634,nucleus|GO:0005654,nucleoplasm|GO:0044451,nucleoplasm part|GO:0043231,intracellular membrane-bounded organelle|GO:0043232,intra…	GO:0003676,nucleic acid binding|GO:0097159,organic cyclic compound binding|GO:0005488,binding|GO:0005515,protein binding|GO:1901363,heterocyclic compound binding|GO:0003723,RNA binding	0
A0A1A6FZH5	Uncharacterized protein (Fragment) OS=Neotoma lepida GN=A6R68_09546 PE=4 SV=1 - [A0A1A6FZH5_NEOLE]	8	1	1	1	1	0.986705	1.01277	1.00269	0.781873	0.95974	0.822057	100	10.7565	9.83252	0.85394	0.0548014	Clpb	GO:0009628,response to abiotic stimulus|GO:0051716,cellular response to stimulus|GO:0033554,cellular response to stress|GO:0034605,cellular response to heat|GO:0009987,cellular process|GO:0006950,response to stress|GO:0008152,metabolic process|GO:0009266,response to temperature stimulus|GO:0009408,response to heat|GO:0050896,response to stimulus	GO:0005737,cytoplasm|GO:0043231,intracellular membrane-bounded organelle|GO:0044464,cell part|GO:0043229,intracellular organelle|GO:0005739,mitochondrion|GO:0005622,intracellular|GO:0044444,cytoplasmic part|GO:0005623,cell|GO:0044424,intracellular part|GO:0043227,membrane-bounded organelle|GO:0043226,organelle	GO:0035639,purine ribonucleoside triphosphate binding|GO:0005488,binding|GO:0016887,ATPase activity|GO:0043167,ion binding|GO:1901363,heterocyclic compound binding|GO:1901265,nucleoside phosphate binding|GO:0001882,nucleoside binding|GO:0043168,anion binding|GO:0000166,nucleotide binding|GO:0001883,purine nucleoside binding|GO:0032549,ribonucleoside binding|GO:0017076,purine nucleotide binding|GO…	mmu04213,Longevity regulating pathway - multiple species
G3GTX5	Amyloid-like protein 2 OS=Cricetulus griseus GN=I79_001115 PE=4 SV=1 - [G3GTX5_CRIGR]	13.34	1	1	7	11	1.04059	1.03689	0.929483	0.837894	0.87048	0.861808	682	78.2799	4.85596	0.854742	0.0181418	App	GO:0016358,dendrite development|GO:0044281,small molecule metabolic process|GO:0098771,inorganic ion homeostasis|GO:0051716,cellular response to stimulus|GO:0048589,developmental growth|GO:0018212,peptidyl-tyrosine modification|GO:0048468,cell development|GO:0045859,regulation of protein kinase activity|GO:0007528,neuromuscular junction development|GO:0097485,neuron projection guidance|GO:0046483…	GO:0005783,endoplasmic reticulum|GO:0031970,organelle envelope lumen|GO:0031974,membrane-enclosed lumen|GO:0031975,envelope|GO:0031594,neuromuscular junction|GO:0030054,cell junction|GO:0031982,vesicle|GO:0016023,cytoplasmic membrane-bounded vesicle|GO:0016021,integral component of membrane|GO:0016020,membrane|GO:0031988,membrane-bounded vesicle|GO:0005794,Golgi apparatus|GO:0005790,smooth endopl…	GO:0030414,peptidase inhibitor activity|GO:0033130,acetylcholine receptor binding|GO:0019899,enzyme binding|GO:0008047,enzyme activator activity|GO:0003676,nucleic acid binding|GO:0003677,DNA binding|GO:0004857,enzyme inhibitor activity|GO:0098772,molecular function regulator|GO:1901363,heterocyclic compound binding|GO:1901681,sulfur compound binding|GO:0043169,cation binding|GO:0046914,transitio…	mmu04726,Serotonergic synapse|mmu05010,Alzheimer's disease
G3H042	Condensin complex subunit 2 OS=Cricetulus griseus GN=I79_003490 PE=3 SV=1 - [G3H042_CRIGR]	4.99	1	3	3	3	1.18096	1.00147	0.883688	0.823352	0.945762	0.852504	722	81.2572	4.88135	0.855027	0.190032	Ncaph	GO:0071103,DNA conformation change|GO:1903047,mitotic cell cycle process|GO:0030261,chromosome condensation|GO:0022402,cell cycle process|GO:0016043,cellular component organization|GO:0007067,mitotic nuclear division|GO:0044699,single-organism process|GO:0071840,cellular component organization or biogenesis|GO:0000280,nuclear division|GO:0006323,DNA packaging|GO:0051301,cell division|GO:0000278,m…	GO:0044815,DNA packaging complex|GO:0043229,intracellular organelle|GO:0043228,non-membrane-bounded organelle|GO:0043227,membrane-bounded organelle|GO:0043226,organelle|GO:0005737,cytoplasm|GO:0005634,nucleus|GO:0016020,membrane|GO:0005694,chromosome|GO:0000793,condensed chromosome|GO:0000796,condensin complex|GO:0043234,protein complex|GO:0032991,macromolecular complex|GO:0043231,intracellular m…	0	0
G3HAR5	Reactive oxygen species modulator 1 OS=Cricetulus griseus GN=I79_007523 PE=4 SV=1 - [G3HAR5_CRIGR]	31.65	2	2	2	3	0.958654	1.03152	0.966538	0.82875	0.883955	0.815785	79	8.17686	9.33447	0.855168	0.0101571	Romo1	GO:0042127,regulation of cell proliferation|GO:0009893,positive regulation of metabolic process|GO:0019222,regulation of metabolic process|GO:0031325,positive regulation of cellular metabolic process|GO:0031323,regulation of cellular metabolic process|GO:0000302,response to reactive oxygen species|GO:0042742,defense response to bacterium|GO:0070887,cellular response to chemical stimulus|GO:004222…	GO:0044464,cell part|GO:0031975,envelope|GO:0043229,intracellular organelle|GO:0043227,membrane-bounded organelle|GO:0043226,organelle|GO:0031224,intrinsic component of membrane|GO:0005737,cytoplasm|GO:0031090,organelle membrane|GO:0016021,integral component of membrane|GO:0016020,membrane|GO:0044444,cytoplasmic part|GO:0005739,mitochondrion|GO:0031967,organelle envelope|GO:0031966,mitochondrial …	0	0
A0A1A6FVM5	Uncharacterized protein (Fragment) OS=Neotoma lepida GN=A6R68_11215 PE=4 SV=1 - [A0A1A6FVM5_NEOLE]	7.36	1	1	5	7	1.01602	1.08718	0.903367	0.835358	0.820374	0.916724	625	71.2298	9.61279	0.855612	0.0776602	Trmt10c	GO:0090304,nucleic acid metabolic process|GO:0034641,cellular nitrogen compound metabolic process|GO:0006807,nitrogen compound metabolic process|GO:0034660,ncRNA metabolic process|GO:0007005,mitochondrion organization|GO:0071840,cellular component organization or biogenesis|GO:0034470,ncRNA processing|GO:0006139,nucleobase-containing compound metabolic process|GO:0044710,single-organism metabolic…	GO:0031974,membrane-enclosed lumen|GO:0043229,intracellular organelle|GO:0043228,non-membrane-bounded organelle|GO:0042645,mitochondrial nucleoid|GO:0043227,membrane-bounded organelle|GO:0009295,nucleoid|GO:0005737,cytoplasm|GO:0031981,nuclear lumen|GO:0005634,nucleus|GO:0005739,mitochondrion|GO:0043226,organelle|GO:0005654,nucleoplasm|GO:0005759,mitochondrial matrix|GO:0043231,intracellular memb…	GO:0097159,organic cyclic compound binding|GO:0044822,poly(A) RNA binding|GO:0003824,catalytic activity|GO:0016740,transferase activity|GO:0016741,transferase activity, transferring one-carbon groups|GO:0003723,RNA binding|GO:0003676,nucleic acid binding|GO:0008168,methyltransferase activity|GO:1901363,heterocyclic compound binding|GO:0005488,binding	0
G3HDR1	COMM domain-containing protein 1 OS=Cricetulus griseus GN=I79_008648 PE=4 SV=1 - [G3HDR1_CRIGR]	8.51	1	1	1	1	0.796337	1.22457	0.973528	0.81295	0.930149	0.81902	188	20.9227	6.11279	0.855628	0.329612	Pabpc6	0	GO:0005737,cytoplasm|GO:0044464,cell part|GO:0005623,cell|GO:0005622,intracellular|GO:0044424,intracellular part	GO:0097159,organic cyclic compound binding|GO:0000166,nucleotide binding|GO:0036094,small molecule binding|GO:0003723,RNA binding|GO:0003676,nucleic acid binding|GO:1901363,heterocyclic compound binding|GO:1901265,nucleoside phosphate binding|GO:0005488,binding	mmu03013,RNA transport|mmu03018,RNA degradation|mmu03015,mRNA surveillance pathway
G3I2F2	Splicing factor 3B subunit 2 OS=Cricetulus griseus GN=I79_017595 PE=4 SV=1 - [G3I2F2_CRIGR]	26.84	1	2	22	33	0.991535	1.00322	1.00669	0.882851	0.854723	0.832558	935	103.797	5.96045	0.856297	0.000707078	Sf3b2	0	GO:0031974,membrane-enclosed lumen|GO:0043229,intracellular organelle|GO:0043227,membrane-bounded organelle|GO:0043226,organelle|GO:0031981,nuclear lumen|GO:0005634,nucleus|GO:0030529,ribonucleoprotein complex|GO:0005654,nucleoplasm|GO:0071013,catalytic step 2 spliceosome|GO:0032991,macromolecular complex|GO:0043231,intracellular membrane-bounded organelle|GO:0043233,organelle lumen|GO:0044464,ce…	GO:0003676,nucleic acid binding|GO:0097159,organic cyclic compound binding|GO:0044822,poly(A) RNA binding|GO:0003723,RNA binding|GO:0005515,protein binding|GO:1901363,heterocyclic compound binding|GO:0005488,binding	mmu03040,Spliceosome
G3GVD7	WD repeat domain phosphoinositide-interacting protein 2 OS=Cricetulus griseus GN=I79_001673 PE=4 SV=1 - [G3GVD7_CRIGR]	16.18	4	5	5	7	0.990224	1.00361	1.00606	0.84677	0.874596	0.848268	445	48.5021	5.85889	0.856575	0.000153635	Wipi2	GO:0009991,response to extracellular stimulus|GO:0022607,cellular component assembly|GO:0008152,metabolic process|GO:0006950,response to stress|GO:0016236,macroautophagy|GO:1903008,organelle disassembly|GO:0031667,response to nutrient levels|GO:0044248,cellular catabolic process|GO:0044249,cellular biosynthetic process|GO:0008104,protein localization|GO:0042157,lipoprotein metabolic process|GO:00…	GO:0031974,membrane-enclosed lumen|GO:0019898,extrinsic component of membrane|GO:0034045,pre-autophagosomal structure membrane|GO:0043229,intracellular organelle|GO:0043227,membrane-bounded organelle|GO:0043226,organelle|GO:0005737,cytoplasm|GO:0031090,organelle membrane|GO:0031981,nuclear lumen|GO:0005773,vacuole|GO:0005634,nucleus|GO:0016020,membrane|GO:0005776,autophagosome|GO:0005654,nucleopl…	GO:0043168,anion binding|GO:0080025,phosphatidylinositol-3,5-bisphosphate binding|GO:0035091,phosphatidylinositol binding|GO:0005543,phospholipid binding|GO:0032266,phosphatidylinositol-3-phosphate binding|GO:0043167,ion binding|GO:1902936,phosphatidylinositol bisphosphate binding|GO:0005488,binding|GO:0008289,lipid binding|GO:1901981,phosphatidylinositol phosphate binding	0
A0A1A6GWW6	Uncharacterized protein (Fragment) OS=Neotoma lepida GN=A6R68_00804 PE=4 SV=1 - [A0A1A6GWW6_NEOLE]	11.54	4	1	2	3	0.862548	0.983979	1.12922	0.820674	0.863377	0.86553	130	14.4367	7.34229	0.856786	0.144438	Polr1d	GO:0009892,negative regulation of metabolic process|GO:0080090,regulation of primary metabolic process|GO:0009890,negative regulation of biosynthetic process|GO:0031327,negative regulation of cellular biosynthetic process|GO:0031326,regulation of cellular biosynthetic process|GO:0031324,negative regulation of cellular metabolic process|GO:0031323,regulation of cellular metabolic process|GO:004002…	GO:0030880,RNA polymerase complex|GO:0044464,cell part|GO:0031974,membrane-enclosed lumen|GO:0043229,intracellular organelle|GO:0043228,non-membrane-bounded organelle|GO:0043227,membrane-bounded organelle|GO:0043226,organelle|GO:0005736,DNA-directed RNA polymerase I complex|GO:0031981,nuclear lumen|GO:0005730,nucleolus|GO:0005634,nucleus|GO:0061695,transferase complex, transferring phosphorus-con…	GO:0016779,nucleotidyltransferase activity|GO:0003676,nucleic acid binding|GO:0016772,transferase activity, transferring phosphorus-containing groups|GO:0034062,RNA polymerase activity|GO:0003824,catalytic activity|GO:0016740,transferase activity|GO:0001056,RNA polymerase III activity|GO:0005515,protein binding|GO:0001054,RNA polymerase I activity|GO:0003677,DNA binding|GO:0003899,DNA-directed RN…	mmu01100,Metabolic pathways|mmu04623,Cytosolic DNA-sensing pathway|mmu05169,Epstein-Barr virus infection|mmu00230,Purine metabolism|mmu00240,Pyrimidine metabolism|mmu03020,RNA polymerase
A0A1A6H5C0	Uncharacterized protein OS=Neotoma lepida GN=A6R68_12379 PE=4 SV=1 - [A0A1A6H5C0_NEOLE]	3.55	3	4	4	4	1.08946	1.00821	0.912079	0.941566	0.748996	0.888439	1745	195.147	6.60986	0.856883	0.13557	Ercc6	GO:0009628,response to abiotic stimulus|GO:0019220,regulation of phosphate metabolic process|GO:0080090,regulation of primary metabolic process|GO:0019222,regulation of metabolic process|GO:0060249,anatomical structure homeostasis|GO:0009636,response to toxic substance|GO:0048584,positive regulation of response to stimulus|GO:0048583,regulation of response to stimulus|GO:0032147,activation of pro…	GO:0008023,transcription elongation factor complex|GO:0031974,membrane-enclosed lumen|GO:0043229,intracellular organelle|GO:0043228,non-membrane-bounded organelle|GO:0043227,membrane-bounded organelle|GO:0043226,organelle|GO:0031981,nuclear lumen|GO:0005730,nucleolus|GO:0005634,nucleus|GO:0005654,nucleoplasm|GO:0044451,nucleoplasm part|GO:0043234,protein complex|GO:0032991,macromolecular complex|…	GO:0008022,protein C-terminus binding|GO:0019207,kinase regulator activity|GO:0035639,purine ribonucleoside triphosphate binding|GO:0019209,kinase activator activity|GO:0044877,macromolecular complex binding|GO:0008047,enzyme activator activity|GO:0016887,ATPase activity|GO:0003677,DNA binding|GO:0098772,molecular function regulator|GO:1901363,heterocyclic compound binding|GO:0001883,purine nucle…	mmu03420,Nucleotide excision repair
G3HY68	Cohesin subunit SA-2 OS=Cricetulus griseus GN=I79_015986 PE=4 SV=1 - [G3HY68_CRIGR]	12.9	2	1	13	16	1.1414	0.969072	0.901969	0.824126	0.896423	0.86098	1178	135.088	5.57959	0.856957	0.125349	Stag2	GO:0080090,regulation of primary metabolic process|GO:0019222,regulation of metabolic process|GO:0048468,cell development|GO:1901362,organic cyclic compound biosynthetic process|GO:0071840,cellular component organization or biogenesis|GO:0044710,single-organism metabolic process|GO:0044711,single-organism biosynthetic process|GO:0048864,stem cell development|GO:0010604,positive regulation of macr…	GO:0015629,actin cytoskeleton|GO:0031974,membrane-enclosed lumen|GO:0043229,intracellular organelle|GO:0043228,non-membrane-bounded organelle|GO:0000785,chromatin|GO:0043227,membrane-bounded organelle|GO:0043226,organelle|GO:0005856,cytoskeleton|GO:0045111,intermediate filament cytoskeleton|GO:0031981,nuclear lumen|GO:0005730,nucleolus|GO:0005634,nucleus|GO:0016020,membrane|GO:0005654,nucleoplasm…	GO:0003700,transcription factor activity, sequence-specific DNA binding|GO:0001228,transcriptional activator activity, RNA polymerase II transcription regulatory region sequence-specific binding|GO:0044877,macromolecular complex binding|GO:0005488,binding|GO:0003682,chromatin binding|GO:0000981,RNA polymerase II transcription factor activity, sequence-specific DNA binding|GO:0001071,nucleic acid …	mmu04110,Cell cycle
A0A1A6FZB6	Uncharacterized protein OS=Neotoma lepida GN=A6R68_10367 PE=4 SV=1 - [A0A1A6FZB6_NEOLE]	6.16	1	3	8	10	1.09083	0.983866	0.938451	0.873369	0.837114	0.871905	1592	173.453	9.15869	0.857041	0.037115	Phldb1	GO:0022604,regulation of cell morphogenesis|GO:1904259,regulation of basement membrane assembly involved in embryonic body morphogenesis|GO:0007369,gastrulation|GO:2000736,regulation of stem cell differentiation|GO:0051239,regulation of multicellular organismal process|GO:2001197,basement membrane assembly involved in embryonic body morphogenesis|GO:0022603,regulation of anatomical structure morp…	GO:0005737,cytoplasm|GO:0044464,cell part|GO:0045178,basal part of cell|GO:0005623,cell|GO:0005622,intracellular|GO:0044444,cytoplasmic part|GO:0071944,cell periphery|GO:0045180,basal cortex|GO:0005938,cell cortex|GO:0099738,cell cortex region|GO:0044424,intracellular part|GO:0044448,cell cortex part	0	0
A0A1A6FWD5	Uncharacterized protein OS=Neotoma lepida GN=A6R68_11370 PE=4 SV=1 - [A0A1A6FWD5_NEOLE]	1.85	1	1	1	1	1.18412	0.979996	0.851871	0.872746	0.844944	0.867962	594	67.4325	6.75635	0.857316	0.213754	Itsn1	GO:0019220,regulation of phosphate metabolic process|GO:0009893,positive regulation of metabolic process|GO:0043087,regulation of GTPase activity|GO:0016310,phosphorylation|GO:0031325,positive regulation of cellular metabolic process|GO:0035023,regulation of Rho protein signal transduction|GO:0046578,regulation of Ras protein signal transduction|GO:0010647,positive regulation of cell communicatio…	GO:0030139,endocytic vesicle|GO:0043229,intracellular organelle|GO:0071944,cell periphery|GO:0005905,coated pit|GO:0043227,membrane-bounded organelle|GO:0043226,organelle|GO:0030054,cell junction|GO:0005737,cytoplasm|GO:0031982,vesicle|GO:0016023,cytoplasmic membrane-bounded vesicle|GO:0031410,cytoplasmic vesicle|GO:0098805,whole membrane|GO:0016020,membrane|GO:0031988,membrane-bounded vesicle|GO…	GO:0005089,Rho guanyl-nucleotide exchange factor activity|GO:0005088,Ras guanyl-nucleotide exchange factor activity|GO:0046872,metal ion binding|GO:0019207,kinase regulator activity|GO:0005509,calcium ion binding|GO:0043169,cation binding|GO:0030234,enzyme regulator activity|GO:0019209,kinase activator activity|GO:0005085,guanyl-nucleotide exchange factor activity|GO:0005198,structural molecule a…	0
G3HFJ1	Scavenger mRNA-decapping enzyme DcpS OS=Cricetulus griseus GN=I79_009349 PE=4 SV=1 - [G3HFJ1_CRIGR]	13.27	1	1	3	4	0.885432	0.973197	1.1347	0.961977	0.819634	0.784881	339	38.727	6.23975	0.857403	0.19261	Dcps	GO:0044238,primary metabolic process|GO:0036245,cellular response to menadione|GO:1901654,response to ketone|GO:0090304,nucleic acid metabolic process|GO:0034641,cellular nitrogen compound metabolic process|GO:0006807,nitrogen compound metabolic process|GO:0044237,cellular metabolic process|GO:0070887,cellular response to chemical stimulus|GO:0010467,gene expression|GO:0008219,cell death|GO:00109…	GO:0005737,cytoplasm|GO:0044446,intracellular organelle part|GO:0043231,intracellular membrane-bounded organelle|GO:0031981,nuclear lumen|GO:0043233,organelle lumen|GO:0005634,nucleus|GO:0044464,cell part|GO:0044444,cytoplasmic part|GO:0031974,membrane-enclosed lumen|GO:0005622,intracellular|GO:0005654,nucleoplasm|GO:0070013,intracellular organelle lumen|GO:0043229,intracellular organelle|GO:0044…	GO:0000340,RNA 7-methylguanosine cap binding|GO:0016787,hydrolase activity|GO:0016818,hydrolase activity, acting on acid anhydrides, in phosphorus-containing anhydrides|GO:0003824,catalytic activity|GO:0000339,RNA cap binding|GO:0016817,hydrolase activity, acting on acid anhydrides|GO:0016462,pyrophosphatase activity|GO:0050072,m7G(5')pppN diphosphatase activity|GO:0003723,RNA binding|GO:0003676,…	mmu03018,RNA degradation
G3H2V4	ATP synthase lipid-binding protein, mitochondrial OS=Cricetulus griseus GN=I79_004557 PE=3 SV=1 - [G3H2V4_CRIGR]	6.14	7	1	1	5	1.00928	1.10132	0.880543	0.836035	0.905725	0.823257	114	11.7782	10.1548	0.857535	0.108494	Atp5g2	GO:0009167,purine ribonucleoside monophosphate metabolic process|GO:0009165,nucleotide biosynthetic process|GO:0009163,nucleoside biosynthetic process|GO:0009161,ribonucleoside monophosphate metabolic process|GO:1901362,organic cyclic compound biosynthetic process|GO:0042451,purine nucleoside biosynthetic process|GO:0009168,purine ribonucleoside monophosphate biosynthetic process|GO:0044710,singl…	GO:0031975,envelope|GO:0043229,intracellular organelle|GO:0043227,membrane-bounded organelle|GO:0043226,organelle|GO:0031224,intrinsic component of membrane|GO:0005737,cytoplasm|GO:0045263,proton-transporting ATP synthase complex, coupling factor F(o)|GO:0031090,organelle membrane|GO:0016021,integral component of membrane|GO:0016020,membrane|GO:0044444,cytoplasmic part|GO:0005739,mitochondrion|GO…	GO:0022891,substrate-specific transmembrane transporter activity|GO:0022890,inorganic cation transmembrane transporter activity|GO:0022892,substrate-specific transporter activity|GO:0005215,transporter activity|GO:0008324,cation transmembrane transporter activity|GO:0022857,transmembrane transporter activity|GO:0008289,lipid binding|GO:0015075,ion transmembrane transporter activity|GO:0015077,mon…	mmu05016,Huntington's disease|mmu00190,Oxidative phosphorylation|mmu05010,Alzheimer's disease|mmu05012,Parkinson's disease|mmu01100,Metabolic pathways
G3HAS0	Uncharacterized protein OS=Cricetulus griseus GN=I79_007528 PE=4 SV=1 - [G3HAS0_CRIGR]	6.25	1	1	1	1	1.03387	1.1143	0.860697	0.844274	0.892573	0.843705	112	12.5413	6.91748	0.857651	0.135623	Pde6b	GO:0009167,purine ribonucleoside monophosphate metabolic process|GO:0007165,signal transduction|GO:0009161,ribonucleoside monophosphate metabolic process|GO:0098771,inorganic ion homeostasis|GO:1901360,organic cyclic compound metabolic process|GO:0051716,cellular response to stimulus|GO:0048513,organ development|GO:0003008,system process|GO:0019725,cellular homeostasis|GO:0046037,GMP metabolic pr…	GO:0005737,cytoplasm|GO:0016020,membrane|GO:0042995,cell projection|GO:0072372,primary cilium|GO:0005622,intracellular|GO:0005829,cytosol|GO:0005886,plasma membrane|GO:0044464,cell part|GO:0005623,cell|GO:0001750,photoreceptor outer segment|GO:0097458,neuron part|GO:0044444,cytoplasmic part|GO:0071944,cell periphery|GO:0005929,cilium|GO:0044424,intracellular part|GO:0031513,nonmotile primary cili…	GO:0016787,hydrolase activity|GO:0008081,phosphoric diester hydrolase activity|GO:0047555,3',5'-cyclic-GMP phosphodiesterase activity|GO:0003824,catalytic activity|GO:0043169,cation binding|GO:0016788,hydrolase activity, acting on ester bonds|GO:0043167,ion binding|GO:0042578,phosphoric ester hydrolase activity|GO:0004114,3',5'-cyclic-nucleotide phosphodiesterase activity|GO:0004112,cyclic-nucleo…	mmu04744,Phototransduction|mmu00230,Purine metabolism
G3I7Z8	Importin-7 OS=Cricetulus griseus GN=I79_019653 PE=4 SV=1 - [G3I7Z8_CRIGR]	27.84	4	2	25	108	1.04176	1.04423	0.919153	0.855191	0.879194	0.842986	1038	119.426	4.81787	0.857656	0.0287152	Ipo7	GO:0034504,protein localization to nucleus|GO:0051169,nuclear transport|GO:0008104,protein localization|GO:0006955,immune response|GO:0051641,cellular localization|GO:0044699,single-organism process|GO:0070727,cellular macromolecule localization|GO:0006886,intracellular protein transport|GO:0071702,organic substance transport|GO:0033036,macromolecule localization|GO:0034613,cellular protein local…	GO:0005737,cytoplasm|GO:0044446,intracellular organelle part|GO:0043231,intracellular membrane-bounded organelle|GO:0031981,nuclear lumen|GO:0043233,organelle lumen|GO:0005634,nucleus|GO:0016020,membrane|GO:0044464,cell part|GO:0031974,membrane-enclosed lumen|GO:0005622,intracellular|GO:0005654,nucleoplasm|GO:0070013,intracellular organelle lumen|GO:0043229,intracellular organelle|GO:0044428,nucl…	GO:0042393,histone binding|GO:0008536,Ran GTPase binding|GO:0019899,enzyme binding|GO:0017016,Ras GTPase binding|GO:0031267,small GTPase binding|GO:0051020,GTPase binding|GO:0005488,binding|GO:0005515,protein binding	0
A0A1A6GNU1	Uncharacterized protein OS=Neotoma lepida GN=A6R68_04428 PE=3 SV=1 - [A0A1A6GNU1_NEOLE]	9.47	2	1	4	12	0.996727	1.01186	0.993081	0.860627	0.848307	0.866024	412	45.4982	8.70459	0.857843	5.26719e-05	Sec61a2	GO:0033036,macromolecule localization|GO:0008104,protein localization|GO:0006810,transport|GO:0045184,establishment of protein localization|GO:0071702,organic substance transport|GO:0015031,protein transport|GO:0051234,establishment of localization|GO:0051179,localization	GO:0005783,endoplasmic reticulum|GO:0005789,endoplasmic reticulum membrane|GO:0042175,nuclear outer membrane-endoplasmic reticulum membrane network|GO:0043229,intracellular organelle|GO:0043227,membrane-bounded organelle|GO:0043226,organelle|GO:0031224,intrinsic component of membrane|GO:0005737,cytoplasm|GO:0031090,organelle membrane|GO:0016021,integral component of membrane|GO:0016020,membrane|G…	GO:0043021,ribonucleoprotein complex binding|GO:0043022,ribosome binding|GO:0044877,macromolecular complex binding|GO:0005488,binding	mmu04141,Protein processing in endoplasmic reticulum|mmu03060,Protein export|mmu04145,Phagosome
P38660	Protein disulfide-isomerase A6 OS=Mesocricetus auratus GN=PDIA6 PE=1 SV=1 - [PDIA6_MESAU]	33.03	1	2	13	49	0.964858	1.01694	1.01867	0.8691	0.857676	0.847621	439	48.1313	5.18604	0.857999	0.00161711	Pdia6	GO:0006457,protein folding|GO:0016337,single organismal cell-cell adhesion|GO:0007596,blood coagulation|GO:0042592,homeostatic process|GO:0032501,multicellular organismal process|GO:0007599,hemostasis|GO:0050789,regulation of biological process|GO:0044699,single-organism process|GO:0044267,cellular protein metabolic process|GO:0051716,cellular response to stimulus|GO:0044260,cellular macromolecul…	GO:0005783,endoplasmic reticulum|GO:0048770,pigment granule|GO:0031974,membrane-enclosed lumen|GO:0043229,intracellular organelle|GO:0071944,cell periphery|GO:0034663,endoplasmic reticulum chaperone complex|GO:0043227,membrane-bounded organelle|GO:0043226,organelle|GO:0005737,cytoplasm|GO:0070062,extracellular exosome|GO:0016023,cytoplasmic membrane-bounded vesicle|GO:0031410,cytoplasmic vesicle|…	GO:0016853,isomerase activity|GO:0003824,catalytic activity|GO:0003756,protein disulfide isomerase activity|GO:0016864,intramolecular oxidoreductase activity, transposing S-S bonds|GO:0016860,intramolecular oxidoreductase activity	mmu04141,Protein processing in endoplasmic reticulum
G3I4E3	Sorting nexin-16 OS=Cricetulus griseus GN=I79_018321 PE=4 SV=1 - [G3I4E3_CRIGR]	2.05	1	1	1	1	1.04233	1.03411	0.930572	0.817848	0.87906	0.883167	341	38.8163	5.21143	0.85802	0.026969	Sgk3	GO:2001234,negative regulation of apoptotic signaling pathway|GO:2001236,regulation of extrinsic apoptotic signaling pathway|GO:2001237,negative regulation of extrinsic apoptotic signaling pathway|GO:2001233,regulation of apoptotic signaling pathway|GO:0016310,phosphorylation|GO:0048585,negative regulation of response to stimulus|GO:0048583,regulation of response to stimulus|GO:2001239,regulation…	GO:0043227,membrane-bounded organelle|GO:0005737,cytoplasm|GO:0031982,vesicle|GO:0016023,cytoplasmic membrane-bounded vesicle|GO:0031410,cytoplasmic vesicle|GO:0055037,recycling endosome|GO:0044464,cell part|GO:0044444,cytoplasmic part|GO:0005623,cell|GO:0031988,membrane-bounded vesicle|GO:0043226,organelle|GO:0043229,intracellular organelle|GO:0012505,endomembrane system|GO:0044424,intracellular…	GO:0035639,purine ribonucleoside triphosphate binding|GO:0004672,protein kinase activity|GO:0043167,ion binding|GO:1901363,heterocyclic compound binding|GO:0001883,purine nucleoside binding|GO:0001882,nucleoside binding|GO:0043168,anion binding|GO:0097367,carbohydrate derivative binding|GO:0005543,phospholipid binding|GO:0000166,nucleotide binding|GO:0004674,protein serine/threonine kinase activi…	mmu04151,PI3K-Akt signaling pathway|mmu04068,FoxO signaling pathway
Q9Z2K8	Isocitrate dehydrogenase [NADP] cytoplasmic OS=Microtus ochrogaster GN=IDH1 PE=3 SV=1 - [IDHC_MICOH]	38.16	7	1	15	30	0.906779	1.03222	1.05425	0.799974	0.81136	0.957535	414	46.6645	7.25439	0.858222	0.107573	Idh1	GO:0019220,regulation of phosphate metabolic process|GO:0080090,regulation of primary metabolic process|GO:0019222,regulation of metabolic process|GO:0008585,female gonad development|GO:0044281,small molecule metabolic process|GO:0072350,tricarboxylic acid metabolic process|GO:0046434,organophosphate catabolic process|GO:0044712,single-organism catabolic process|GO:0044710,single-organism metabol…	GO:0042579,microbody|GO:0043229,intracellular organelle|GO:0043227,membrane-bounded organelle|GO:0043226,organelle|GO:0005737,cytoplasm|GO:0031982,vesicle|GO:0005777,peroxisome|GO:0005739,mitochondrion|GO:0031988,membrane-bounded vesicle|GO:1903561,extracellular vesicle|GO:0070062,extracellular exosome|GO:0043230,extracellular organelle|GO:0043231,intracellular membrane-bounded organelle|GO:00058…	GO:0051287,NAD binding|GO:0005488,binding|GO:0000166,nucleotide binding|GO:1901363,heterocyclic compound binding|GO:1901265,nucleoside phosphate binding|GO:0016491,oxidoreductase activity|GO:0043169,cation binding|GO:0050661,NADP binding|GO:0000287,magnesium ion binding|GO:0043167,ion binding|GO:0004448,isocitrate dehydrogenase activity|GO:0046872,metal ion binding|GO:0042802,identical protein bi…	mmu01100,Metabolic pathways|mmu00480,Glutathione metabolism|mmu00020,Citrate cycle (TCA cycle)|mmu01230,Biosynthesis of amino acids|mmu04146,Peroxisome|mmu01200,Carbon metabolism|mmu01210,2-Oxocarboxylic acid metabolism
G3HKY4	Plasma membrane calcium-transporting ATPase 1 OS=Cricetulus griseus GN=I79_011367 PE=4 SV=1 - [G3HKY4_CRIGR]	6.42	2	2	2	2	1.03058	1.02992	0.944955	0.884497	0.843143	0.851889	327	36.8779	5.75732	0.858285	0.010289	Atp2b1	GO:0060322,head development|GO:0051412,response to corticosterone|GO:0051716,cellular response to stimulus|GO:0048513,organ development|GO:0098662,inorganic cation transmembrane transport|GO:0031960,response to corticosteroid|GO:0070838,divalent metal ion transport|GO:0010033,response to organic substance|GO:0031668,cellular response to extracellular stimulus|GO:0031669,cellular response to nutri…	GO:0098590,plasma membrane region|GO:0044463,cell projection part|GO:0044421,extracellular region part|GO:0009898,cytoplasmic side of plasma membrane|GO:0043229,intracellular organelle|GO:0071944,cell periphery|GO:0045202,synapse|GO:0098552,side of membrane|GO:0032591,dendritic spine membrane|GO:0032590,dendrite membrane|GO:0043227,membrane-bounded organelle|GO:0043226,organelle|GO:0030054,cell j…	GO:0035639,purine ribonucleoside triphosphate binding|GO:0043169,cation binding|GO:0005488,binding|GO:0016887,ATPase activity|GO:0000166,nucleotide binding|GO:1901363,heterocyclic compound binding|GO:0001883,purine nucleoside binding|GO:0001882,nucleoside binding|GO:0043168,anion binding|GO:0042625,ATPase activity, coupled to transmembrane movement of ions|GO:0042626,ATPase activity, coupled to t…	mmu04970,Salivary secretion|mmu04972,Pancreatic secretion|mmu04978,Mineral absorption|mmu04024,cAMP signaling pathway|mmu04022,cGMP-PKG signaling pathway|mmu04961,Endocrine and other factor-regulated calcium reabsorption|mmu04261,Adrenergic signaling in cardiomyocytes|mmu04020,Calcium signaling pathway
A0A1A6GIL0	Uncharacterized protein OS=Neotoma lepida GN=A6R68_06312 PE=4 SV=1 - [A0A1A6GIL0_NEOLE]	3.37	2	1	1	1	1.10648	0.993015	0.911058	0.830794	0.925924	0.8275	416	47.3037	8.5874	0.858386	0.0948014	Arhgap19	GO:0009893,positive regulation of metabolic process|GO:0019222,regulation of metabolic process|GO:0023052,signaling|GO:0007165,signal transduction|GO:0043087,regulation of GTPase activity|GO:0050789,regulation of biological process|GO:0044699,single-organism process|GO:0051716,cellular response to stimulus|GO:0043547,positive regulation of GTPase activity|GO:0051345,positive regulation of hydrola…	0	GO:0030234,enzyme regulator activity|GO:0005096,GTPase activator activity|GO:0030695,GTPase regulator activity|GO:0008047,enzyme activator activity|GO:0098772,molecular function regulator|GO:0060589,nucleoside-triphosphatase regulator activity	0
A0A1A6HDN7	Uncharacterized protein OS=Neotoma lepida GN=A6R68_17508 PE=4 SV=1 - [A0A1A6HDN7_NEOLE]	8.21	1	1	1	1	0.957867	1.03723	1.00566	0.909758	0.838693	0.828315	207	21.1579	6.78564	0.858704	0.0148315	Sntb1	0	GO:0043229,intracellular organelle|GO:0071944,cell periphery|GO:0045202,synapse|GO:0005924,cell-substrate adherens junction|GO:0005925,focal adhesion|GO:0043226,organelle|GO:0030054,cell junction|GO:0030055,cell-substrate junction|GO:0005856,cytoskeleton|GO:0016020,membrane|GO:0005737,cytoplasm|GO:0042383,sarcolemma|GO:0070161,anchoring junction|GO:0005912,adherens junction|GO:0005886,plasma memb…	GO:0005488,binding|GO:0008092,cytoskeletal protein binding|GO:0005198,structural molecule activity|GO:0003779,actin binding|GO:0030165,PDZ domain binding|GO:0005516,calmodulin binding|GO:0005515,protein binding|GO:0019904,protein domain specific binding	0
G3I6P1	Glyceraldehyde-3-phosphate dehydrogenase OS=Cricetulus griseus GN=I79_019168 PE=3 SV=1 - [G3I6P1_CRIGR]	33.04	39	2	11	104	1.02249	0.997435	0.958968	0.822962	0.79715	0.937941	345	36.8578	7.76709	0.858726	0.0406851	Gapdh	GO:0080090,regulation of primary metabolic process|GO:0019222,regulation of metabolic process|GO:0009167,purine ribonucleoside monophosphate metabolic process|GO:0044281,small molecule metabolic process|GO:0009161,ribonucleoside monophosphate metabolic process|GO:0071840,cellular component organization or biogenesis|GO:0044712,single-organism catabolic process|GO:0044710,single-organism metabolic…	GO:0005856,cytoskeleton|GO:0043234,protein complex|GO:0005829,cytosol|GO:0015630,microtubule cytoskeleton|GO:0032991,macromolecular complex|GO:0043231,intracellular membrane-bounded organelle|GO:0043232,intracellular non-membrane-bounded organelle|GO:0043209,myelin sheath|GO:0005634,nucleus|GO:0044464,cell part|GO:0044444,cytoplasmic part|GO:0005623,cell|GO:0005737,cytoplasm|GO:0043229,intracellu…	GO:0051287,NAD binding|GO:0019899,enzyme binding|GO:0016620,oxidoreductase activity, acting on the aldehyde or oxo group of donors, NAD or NADP as acceptor|GO:0044877,macromolecular complex binding|GO:0005488,binding|GO:1901363,heterocyclic compound binding|GO:1901265,nucleoside phosphate binding|GO:0016491,oxidoreductase activity|GO:0050662,coenzyme binding|GO:0004365,glyceraldehyde-3-phosphate …	mmu01100,Metabolic pathways|mmu04066,HIF-1 signaling pathway|mmu00010,Glycolysis / Gluconeogenesis|mmu01200,Carbon metabolism|mmu05010,Alzheimer's disease|mmu01230,Biosynthesis of amino acids
A0A061HYF5	NADH dehydrogenase [ubiquinone] 1 beta subcomplex subunit 11 OS=Cricetulus griseus GN=H671_xg19991 PE=4 SV=1 - [A0A061HYF5_CRIGR]	18.81	3	1	1	1	1.02481	0.97267	1.0063	0.889537	0.828227	0.861991	101	12.0337	4.50049	0.858834	0.00378441	Ndufb11	GO:0008152,metabolic process|GO:0044710,single-organism metabolic process|GO:0044699,single-organism process|GO:0055114,oxidation-reduction process	GO:0044464,cell part|GO:1990204,oxidoreductase complex|GO:0043229,intracellular organelle|GO:0043227,membrane-bounded organelle|GO:0043226,organelle|GO:0031224,intrinsic component of membrane|GO:0005737,cytoplasm|GO:0031090,organelle membrane|GO:0098796,membrane protein complex|GO:0016021,integral component of membrane|GO:0016020,membrane|GO:0098803,respiratory chain complex|GO:0044444,cytoplasmi…	0	mmu01100,Metabolic pathways|mmu00190,Oxidative phosphorylation|mmu05012,Parkinson's disease|mmu05016,Huntington's disease|mmu05010,Alzheimer's disease|mmu04932,Non-alcoholic fatty liver disease (NAFLD)
A0A1A6FVY2	Uncharacterized protein (Fragment) OS=Neotoma lepida GN=A6R68_11572 PE=4 SV=1 - [A0A1A6FVY2_NEOLE]	2.07	1	1	1	1	1.04447	1.0286	0.933928	0.828217	0.8138	0.941883	774	85.0211	9.02686	0.859295	0.0569572	Phf3	GO:0032774,RNA biosynthetic process|GO:0090304,nucleic acid metabolic process|GO:0044249,cellular biosynthetic process|GO:0034641,cellular nitrogen compound metabolic process|GO:0006807,nitrogen compound metabolic process|GO:0034645,cellular macromolecule biosynthetic process|GO:1901362,organic cyclic compound biosynthetic process|GO:1901360,organic cyclic compound metabolic process|GO:0006139,nu…	GO:0043231,intracellular membrane-bounded organelle|GO:0005634,nucleus|GO:0044464,cell part|GO:0005623,cell|GO:0005622,intracellular|GO:0043229,intracellular organelle|GO:0044424,intracellular part|GO:0043227,membrane-bounded organelle|GO:0043226,organelle	GO:0043169,cation binding|GO:0046914,transition metal ion binding|GO:0043167,ion binding|GO:0005488,binding|GO:0046872,metal ion binding|GO:0008270,zinc ion binding	0
G3I2L9	Sulfatase-modifying factor 2 OS=Cricetulus griseus GN=I79_017657 PE=4 SV=1 - [G3I2L9_CRIGR]	21.13	1	1	1	1	0.9937	1.05564	0.954689	0.82656	0.846547	0.908345	71	7.74563	5.94775	0.859331	0.021313	Sumf1	GO:0008152,metabolic process|GO:0044710,single-organism metabolic process|GO:0044699,single-organism process|GO:0055114,oxidation-reduction process	GO:0005737,cytoplasm|GO:0012505,endomembrane system|GO:0005783,endoplasmic reticulum|GO:0044432,endoplasmic reticulum part|GO:0043233,organelle lumen|GO:0044464,cell part|GO:0044444,cytoplasmic part|GO:0031974,membrane-enclosed lumen|GO:0005622,intracellular|GO:0044446,intracellular organelle part|GO:0070013,intracellular organelle lumen|GO:0043229,intracellular organelle|GO:0005788,endoplasmic r…	GO:0016491,oxidoreductase activity|GO:0043169,cation binding|GO:0043167,ion binding|GO:0003824,catalytic activity|GO:0005488,binding|GO:0005515,protein binding|GO:0046983,protein dimerization activity|GO:0046872,metal ion binding|GO:0042802,identical protein binding|GO:0042803,protein homodimerization activity	mmu04142,Lysosome
G3HHM7	Guanylate kinase OS=Cricetulus griseus GN=I79_010131 PE=4 SV=1 - [G3HHM7_CRIGR]	8.57	2	2	2	2	1.02953	1.04049	0.934939	0.835314	0.856225	0.892506	210	23.0429	8.27979	0.859926	0.0199937	Guk1	GO:0016310,phosphorylation|GO:0034641,cellular nitrogen compound metabolic process|GO:0006807,nitrogen compound metabolic process|GO:0044281,small molecule metabolic process|GO:0072521,purine-containing compound metabolic process|GO:1901360,organic cyclic compound metabolic process|GO:0006139,nucleobase-containing compound metabolic process|GO:0044710,single-organism metabolic process|GO:0046939,…	0	GO:0019201,nucleotide kinase activity|GO:0019205,nucleobase-containing compound kinase activity|GO:0035639,purine ribonucleoside triphosphate binding|GO:0005488,binding|GO:0043167,ion binding|GO:1901363,heterocyclic compound binding|GO:1901265,nucleoside phosphate binding|GO:0001882,nucleoside binding|GO:0043168,anion binding|GO:0000166,nucleotide binding|GO:0016740,transferase activity|GO:000188…	mmu00230,Purine metabolism|mmu01100,Metabolic pathways
G3I1V3	Fibronectin OS=Cricetulus griseus GN=I79_017372 PE=4 SV=1 - [G3I1V3_CRIGR]	0.84	1	2	2	3	1.08118	1.10823	0.808254	0.82648	0.87941	0.872512	2486	273.332	5.69385	0.860137	0.223996	Fn1	GO:0048675,axon extension|GO:0044238,primary metabolic process|GO:0019220,regulation of phosphate metabolic process|GO:0080090,regulation of primary metabolic process|GO:0019222,regulation of metabolic process|GO:0034446,substrate adhesion-dependent cell spreading|GO:0051048,negative regulation of secretion|GO:0051049,regulation of transport|GO:0048583,regulation of response to stimulus|GO:000716…	GO:0098590,plasma membrane region|GO:0044421,extracellular region part|GO:0031012,extracellular matrix|GO:0043229,intracellular organelle|GO:0071944,cell periphery|GO:0043227,membrane-bounded organelle|GO:0043226,organelle|GO:0005737,cytoplasm|GO:0045177,apical part of cell|GO:0070062,extracellular exosome|GO:0005615,extracellular space|GO:0098805,whole membrane|GO:0016020,membrane|GO:0044444,cyt…	GO:1901681,sulfur compound binding|GO:0005178,integrin binding|GO:0050839,cell adhesion molecule binding|GO:0005515,protein binding|GO:0043167,ion binding|GO:0097367,carbohydrate derivative binding|GO:0030234,enzyme regulator activity|GO:0061134,peptidase regulator activity|GO:0019899,enzyme binding|GO:0043168,anion binding|GO:0005539,glycosaminoglycan binding|GO:0032403,protein complex binding|G…	mmu05200,Pathways in cancer|mmu04512,ECM-receptor interaction|mmu04510,Focal adhesion|mmu05222,Small cell lung cancer|mmu05205,Proteoglycans in cancer|mmu04151,PI3K-Akt signaling pathway|mmu05100,Bacterial invasion of epithelial cells|mmu05146,Amoebiasis|mmu04810,Regulation of actin cytoskeleton|mmu04933,AGE-RAGE signaling pathway in diabetic complications
G3I6U3	ATP-dependent RNA helicase DDX54 OS=Cricetulus griseus GN=I79_019221 PE=4 SV=1 - [G3I6U3_CRIGR]	15.45	3	1	10	15	1.00643	1.08405	0.911984	0.878767	0.829108	0.87467	861	96.5158	9.93506	0.86014	0.0552428	Ddx46	GO:0019222,regulation of metabolic process|GO:0090304,nucleic acid metabolic process|GO:0034641,cellular nitrogen compound metabolic process|GO:0006807,nitrogen compound metabolic process|GO:0044237,cellular metabolic process|GO:0043170,macromolecule metabolic process|GO:0050789,regulation of biological process|GO:1901360,organic cyclic compound metabolic process|GO:0006139,nucleobase-containing …	GO:0031974,membrane-enclosed lumen|GO:0043229,intracellular organelle|GO:0043227,membrane-bounded organelle|GO:0043226,organelle|GO:0016607,nuclear speck|GO:0016604,nuclear body|GO:0031981,nuclear lumen|GO:0005634,nucleus|GO:0005654,nucleoplasm|GO:0044451,nucleoplasm part|GO:0043231,intracellular membrane-bounded organelle|GO:0043233,organelle lumen|GO:0044464,cell part|GO:0005623,cell|GO:0005622…	GO:0016887,ATPase activity|GO:0008026,ATP-dependent helicase activity|GO:0035639,purine ribonucleoside triphosphate binding|GO:0005488,binding|GO:0003676,nucleic acid binding|GO:0008186,RNA-dependent ATPase activity|GO:0043167,ion binding|GO:1901363,heterocyclic compound binding|GO:0001883,purine nucleoside binding|GO:0001882,nucleoside binding|GO:0043168,anion binding|GO:0042623,ATPase activity,…	mmu03040,Spliceosome
G3I6L2	Elongator complex protein 3 OS=Cricetulus griseus GN=I79_019136 PE=4 SV=1 - [G3I6L2_CRIGR]	12.59	1	2	6	8	0.971757	1.0317	0.981422	0.819796	0.882755	0.864902	556	63.1645	9.0708	0.860153	0.00619761	Elp3	GO:0019220,regulation of phosphate metabolic process|GO:0080090,regulation of primary metabolic process|GO:0019222,regulation of metabolic process|GO:0006473,protein acetylation|GO:0006475,internal protein amino acid acetylation|GO:0009451,RNA modification|GO:1901576,organic substance biosynthetic process|GO:1901362,organic cyclic compound biosynthetic process|GO:0071840,cellular component organi…	GO:0031248,protein acetyltransferase complex|GO:0008023,transcription elongation factor complex|GO:0031974,membrane-enclosed lumen|GO:0043229,intracellular organelle|GO:0043228,non-membrane-bounded organelle|GO:0043227,membrane-bounded organelle|GO:0043226,organelle|GO:0005737,cytoplasm|GO:0000123,histone acetyltransferase complex|GO:0005730,nucleolus|GO:0005634,nucleus|GO:0005654,nucleoplasm|GO:…	GO:0019207,kinase regulator activity|GO:0001099,basal RNA polymerase II transcription machinery binding|GO:0019899,enzyme binding|GO:0044877,macromolecular complex binding|GO:0005488,binding|GO:0098772,molecular function regulator|GO:0010485,H4 histone acetyltransferase activity|GO:0010484,H3 histone acetyltransferase activity|GO:0043169,cation binding|GO:0070063,RNA polymerase binding|GO:0051540…	0
A0A1A6H635	Uncharacterized protein (Fragment) OS=Neotoma lepida GN=A6R68_15398 PE=4 SV=1 - [A0A1A6H635_NEOLE]	18.06	2	3	3	5	1.02816	1.01613	0.97383	0.843404	0.884454	0.868194	216	23.8746	5.24951	0.860155	0.00229395	Esd	GO:0044712,single-organism catabolic process|GO:0044710,single-organism metabolic process|GO:0009987,cellular process|GO:0046185,aldehyde catabolic process|GO:0006081,cellular aldehyde metabolic process|GO:0046292,formaldehyde metabolic process|GO:0046294,formaldehyde catabolic process|GO:0044237,cellular metabolic process|GO:0044248,cellular catabolic process|GO:0071704,organic substance metabol…	GO:0031974,membrane-enclosed lumen|GO:0043229,intracellular organelle|GO:0071944,cell periphery|GO:0043227,membrane-bounded organelle|GO:0043226,organelle|GO:0005737,cytoplasm|GO:0070062,extracellular exosome|GO:0031981,nuclear lumen|GO:0016023,cytoplasmic membrane-bounded vesicle|GO:0031410,cytoplasmic vesicle|GO:0005634,nucleus|GO:0016020,membrane|GO:0031988,membrane-bounded vesicle|GO:0005654,…	GO:0016787,hydrolase activity|GO:0052689,carboxylic ester hydrolase activity|GO:0016790,thiolester hydrolase activity|GO:0016788,hydrolase activity, acting on ester bonds|GO:0003824,catalytic activity|GO:0018738,S-formylglutathione hydrolase activity	mmu01200,Carbon metabolism
G3H8Y8	Collagen alpha-1(XVIII) chain OS=Cricetulus griseus GN=I79_006837 PE=4 SV=1 - [G3H8Y8_CRIGR]	7.02	2	5	5	6	1.05942	1.01444	0.954304	0.872594	0.89004	0.842598	883	95.5391	6.32861	0.860334	0.0135411	Col15a1	GO:0007155,cell adhesion|GO:0022610,biological adhesion	GO:0043234,protein complex|GO:0005604,basement membrane|GO:0043230,extracellular organelle|GO:0070062,extracellular exosome|GO:0044421,extracellular region part|GO:0044420,extracellular matrix component|GO:0031012,extracellular matrix|GO:0043226,organelle|GO:0043227,membrane-bounded organelle|GO:0005576,extracellular region|GO:0005615,extracellular space|GO:0005581,collagen trimer|GO:0032991,macr…	GO:0005198,structural molecule activity	mmu04974,Protein digestion and absorption
G3H1V8	WAS/WASL-interacting protein family member 1 OS=Cricetulus griseus GN=I79_004144 PE=4 SV=1 - [G3H1V8_CRIGR]	5.26	1	1	1	1	0.79353	0.928978	1.26255	0.953471	0.803279	0.811398	494	50.355	11.4292	0.860335	0.399885	Wipf1	GO:0043933,macromolecular complex subunit organization|GO:0030036,actin cytoskeleton organization|GO:0006928,movement of cell or subcellular component|GO:0071840,cellular component organization or biogenesis|GO:0071822,protein complex subunit organization|GO:0016043,cellular component organization|GO:0044699,single-organism process|GO:0030029,actin filament-based process|GO:0009987,cellular proce…	GO:0015629,actin cytoskeleton|GO:0043229,intracellular organelle|GO:0043228,non-membrane-bounded organelle|GO:0043227,membrane-bounded organelle|GO:0043226,organelle|GO:0005856,cytoskeleton|GO:0001726,ruffle|GO:0031982,vesicle|GO:0016023,cytoplasmic membrane-bounded vesicle|GO:0031410,cytoplasmic vesicle|GO:0031988,membrane-bounded vesicle|GO:0044430,cytoskeletal part|GO:0005737,cytoplasm|GO:0031…	GO:0003779,actin binding|GO:0005488,binding|GO:0005515,protein binding|GO:0008092,cytoskeletal protein binding	mmu04144,Endocytosis
A0A061IRH3	BRISC and BRCA1-A complex member 1-like protein OS=Cricetulus griseus GN=H671_1g0448 PE=4 SV=1 - [A0A061IRH3_CRIGR]	7.38	3	1	1	1	1.03057	1.06824	0.908377	0.867198	0.93555	0.785006	122	12.968	4.09424	0.860524	0.0977962	Babam1	GO:0009628,response to abiotic stimulus|GO:0080090,regulation of primary metabolic process|GO:0019222,regulation of metabolic process|GO:0043933,macromolecular complex subunit organization|GO:0009314,response to radiation|GO:0031325,positive regulation of cellular metabolic process|GO:0048584,positive regulation of response to stimulus|GO:0031323,regulation of cellular metabolic process|GO:009030…	GO:0031974,membrane-enclosed lumen|GO:0043229,intracellular organelle|GO:0043227,membrane-bounded organelle|GO:0043226,organelle|GO:0005737,cytoplasm|GO:0031981,nuclear lumen|GO:0005634,nucleus|GO:0070552,BRISC complex|GO:0005654,nucleoplasm|GO:0070531,BRCA1-A complex|GO:0043234,protein complex|GO:0032991,macromolecular complex|GO:0043231,intracellular membrane-bounded organelle|GO:0043233,organe…	0	0
[truncated: 5,831 more rows]

## Sheet: experiment Vs control
Details list of 195 proteins differentially expressed in BHK cells infected with Eimeria tenella
Accession	Description	Coverage	# Proteins	# Unique Peptides	# Peptides	# PSMs	Control-1/ref	Control-2/ref	Control-3/ref	Experiment-1/ref	Experiment-2/ref	Experiment-3/ref	# AAs	MW [kDa]	calc. pI	Average Experiment/Control	T Test Experiment VS Control	Genename	Biological Process	Cell Component	Molecular Function	KEGG Pathways
[truncated: 195 more rows]
